# Supplementary material for: Prioritization of anticancer drugs against a cancer using genomic features of cancer cells: A step towards personalized medicine
Source: Sci Rep. 2016 Mar 31;6:23857. doi: 10.1038/srep23857 (PMC4814902; doi:10.1038/srep23857)
Supplement: Supplementary Information [file srep23857-s1.xls]

## Sheet: Title
Prioritization of anticancer drugs against a cancer using genomic features of cancer cells: A step towards personalized medicine
Sudheer Gupta1, Kumardeep Chaudhary1, Rahul Kumar1, Ankur Gautam1, Jagpreet Singh Nanda1, Sandeep Kumar Dhanda1, Samir Kumar Brahmachari2 and Gajendra P. S. Raghava*1
*Corresponding Author
Dr. Gajendra P.S. Raghava,
Chief Scientist and Head,
Email: raghava@imtech.res.in
1Bioinformatics Centre, CSIR-Institute of Microbial Technology,
Sector 39A, Chandigarh, India
2CSIR-Institute of Genomics and Integrative Biology,
Mathura Road, New Delhi-110007.

## Sheet: Table S1
Supplementary Table S1
Table S1: Distribution of drug resistant (IC50 >=0.5uM) and sensitive (<0.5uM) cancer cell lines along different tissue types (having at least 10 cell lines).
# Number of cell lines shown in the table for e.g. total numner of cell lines (Tot), Resistant cell lines (Res), sensisitve cell lines (Sen) and percentage of sensitive cell lines out of total cell lines (Sen%)
Drug	Inhibitor Type	All				AUTONOMIC_GANGLIA				BONE				BREAST				CENTRAL_NERVOUS_SYSTEM				ENDOMETRIUM				HAEMATOPOIETIC_AND_LYMPHOID_TISSUE				LARGE_INTESTINE				LIVER				LUNG				OESOPHAGUS				OVARY
		Tot	Res	Sen	Sen%	Tot	Res	Sen	Sen%	Tot	Res	Sen	Sen%	Tot	Res	Sen	Sen%	Tot	Res	Sen	Sen%	Tot	Res	Sen	Sen%	Tot	Res	Sen	Sen%	Tot	Res	Sen	Sen%	Tot	Res	Sen	Sen%	Tot	Res	Sen	Sen%	Tot	Res	Sen	Sen%	Tot	Res	Sen	Sen%
17AAG	Other	503	111	392	77.9	10	6	4	40	11	3	8	72.7	30	7	23	76.7	30	5	25	83.3	20	5	15	75	71	22	49	69	22	4	18	81.8	19	7	12	63.2	94	20	74	78.7	16	3	13	81.2	30	6	24	80
AEW541	Kinase	503	485	18	3.6	10	8	2	20	11	11	0	0	30	29	1	3.3	30	30	0	0	20	20	0	0	71	61	10	14.1	23	23	0	0	19	19	0	0	94	92	2	2.1	16	16	0	0	30	30	0	0
AZD0530	Kinase	504	490	14	2.8	10	10	0	0	11	11	0	0	30	30	0	0	30	30	0	0	20	18	2	10	71	67	4	5.6	23	23	0	0	19	19	0	0	94	90	4	4.3	16	16	0	0	30	30	0	0
AZD6244	Kinase	503	435	68	13.5	10	7	3	30	11	11	0	0	30	29	1	3.3	30	28	2	6.7	20	20	0	0	71	59	12	16.9	23	12	11	47.8	19	17	2	10.5	93	88	5	5.4	16	16	0	0	30	29	1	3.3
Erlotinib	Kinase	503	494	9	1.8	10	10	0	0	11	11	0	0	30	30	0	0	30	30	0	0	20	20	0	0	71	71	0	0	23	23	0	0	19	19	0	0	94	88	6	6.4	16	15	1	6.2	30	30	0	0
Irinotecan	Cytotoxic	317	110	207	65.3	3	0	3	100	9	2	7	77.8	17	6	11	64.7	20	11	9	45	13	10	3	23.1	51	4	47	92.2	13	3	10	76.9	11	4	7	63.6	48	16	32	66.7	6	3	3	50	25	10	15	60
L685458	Other	491	479	12	2.4	10	10	0	0	11	11	0	0	30	30	0	0	30	30	0	0	19	19	0	0	70	58	12	17.1	22	22	0	0	18	18	0	0	91	91	0	0	12	12	0	0	30	30	0	0
LBW242	Other	503	488	15	3	10	10	0	0	11	11	0	0	30	29	1	3.3	30	29	1	3.3	20	18	ß	10	71	69	2	2.8	23	23	0	0	19	19	0	0	93	89	4	4.3	16	15	1	6.2	30	28	2	6.7
Lapatinib	Kinase	504	487	17	3.4	10	10	0	0	11	11	0	0	30	25	5	16.7	30	30	0	0	20	20	0	0	71	69	2	2.8	23	22	1	4.3	19	19	0	0	94	88	6	6.4	16	16	0	0	30	30	0	0
Nilotinib	Kinase	420	406	14	3.3	5	5	0	0	9	9	0	0	28	27	1	3.6	25	25	0	0	15	15	0	0	69	60	9	13	20	19	1	5	13	13	0	0	77	77	0	0	6	5	1	16.7	29	29	0	0
Nutlin3	Other	504	502	2	0.4	10	10	0	0	11	11	0	0	30	30	0	0	30	30	0	0	20	20	0	0	71	70	1	1.4	23	23	0	0	19	19	0	0	94	94	0	0	16	15	1	6.2	30	30	0	0
PD0325901	Kinase	504	376	128	25.4	10	7	3	30	11	10	1	9.1	30	28	2	6.7	30	29	1	3.3	20	18	2	10	71	56	15	21.1	23	7	16	69.6	19	16	3	15.8	94	78	16	17	16	13	3	18.8	30	26	4	13.3
PD0332991	Kinase	434	429	5	1.2	7	7	0	0	11	11	0	0	28	28	0	0	25	25	0	0	15	15	0	0	69	66	3	4.3	21	21	0	0	14	14	0	0	77	77	0	0	6	6	0	0	30	30	0	0
PF2341066	Kinase	504	490	14	2.8	10	10	0	0	11	11	0	0	30	29	1	3.3	30	30	0	0	20	20	0	0	71	64	7	9.9	23	23	0	0	19	19	0	0	94	92	2	2.1	16	16	0	0	30	30	0	0
PHA665752	Kinase	503	498	5	1	10	10	0	0	11	11	0	0	30	30	0	0	30	30	0	0	20	20	0	0	71	70	1	1.4	23	23	0	0	19	19	0	0	93	92	1	1.1	16	15	1	6.2	30	30	0	0
PLX4720	Kinase	496	487	9	1.8	10	10	0	0	11	11	0	0	30	30	0	0	29	29	0	0	20	20	0	0	71	70	1	1.4	23	22	1	4.3	19	19	0	0	94	93	1	1.1	15	15	0	0	26	26	0	0
Paclitaxel	Cytotoxic	503	82	421	83.7	10	0	10	100	11	1	10	90.9	30	8	22	73.3	29	1	28	96.6	20	3	17	85	71	16	55	77.5	23	5	18	78.3	19	5	14	73.7	94	18	76	80.9	16	1	15	93.8	30	4	26	86.7
Panobinostat	Other	500	4	496	99.2	10	0	10	100	11	0	11	100	29	1	28	96.6	30	0	30	100	20	0	20	100	71	1	70	98.6	23	0	23	100	19	0	19	100	92	1	91	98.9	16	0	16	100	30	0	30	100
RAF265	Kinase	460	402	58	12.6	8	8	0	0	11	9	2	18.2	29	29	0	0	25	22	3	12	16	14	2	12.5	69	51	18	26.1	23	20	3	13	17	16	1	5.9	83	78	5	6	7	7	0	0	30	27	3	10
Sorafenib	Kinase	503	495	8	1.6	10	10	0	0	11	11	0	0	30	29	1	3.3	30	30	0	0	20	19	1	5	71	67	4	5.6	23	23	0	0	19	19	0	0	94	93	1	1.1	16	16	0	0	30	30	0	0
TAE684	Kinase	504	470	34	6.7	10	9	1	10	11	11	0	0	30	27	3	10	30	30	0	0	20	19	1	5	71	55	16	22.5	23	19	4	17.4	19	18	1	5.3	94	89	5	5.3	16	16	0	0	30	30	0	0
TKI258	Kinase	504	496	8	1.6	10	10	0	0	11	11	0	0	30	30	0	0	30	29	1	3.3	20	20	0	0	71	66	5	7	23	23	0	0	19	19	0	0	94	94	0	0	16	16	0	0	30	30	0	0
Topotecan	Cytotoxic	504	245	259	51.4	10	2	8	80	11	4	7	63.6	30	20	10	33.3	30	15	15	50	20	14	6	30	71	9	62	87.3	23	12	11	47.8	19	14	5	26.3	94	57	37	39.4	16	8	8	50	30	14	16	53.3
Vandetanib	Kinase	496	484	12	2.4	10	10	0	0	11	11	0	0	30	30	0	0	29	29	0	0	20	19	1	5	71	68	3	4.2	23	23	0	0	19	19	0	0	94	89	5	5.3	15	15	0	0	26	26	0	0
[truncated: 20 more columns]

## Sheet: Table S2
Supplementary Table S2
Table S2: Shows genes that are significantly different in drug resistant and sensitive cell lines; difference is based A) mutation, B) Variation, C) Expression and D) Mutation analysis of top genes
	Tabel S2(A): Mutation: Top five genes for selected drugs that are highly biased in resistant and sensitive cell lines
	Drugs	Gene	Diff_Freq	Gene	Diff_Freq	Gene	Diff_Freq	Gene	Diff_Freq	Gene	Diff_Freq
	17AAG	HIF1A	0.077	AKAP12	0.082	NEK3	0.086	TP53	0.098	SPEN	0.107
	AZD0530	KRAS	0.139	AKAP9	0.145	LRP1B	0.166	MSH3	0.198	MAP3K1	0.21
	Irinotecan	TSC2	0.086	NLRP3	0.089	CLTCL1	0.09	ASPH	0.094	KRAS	0.128
	Paclitaxel	MED13L	0.079	SNX19	0.085	ATP13A5	0.09	NEK3	0.091	GPR112	0.12
	PD0325901	NCOA3	0.077	EPHA5	0.079	ALPK2	0.081	CHD1	0.102	TP53	0.193
	RAF265	ALPK2	0.108	CUBN	0.108	MYLK	0.131	TP53	0.14	KRAS	0.153
	TAE684	MSH3	0.125	AKAP12	0.134	OBSCN	0.146	ALPK2	0.147	CSMD3	0.19
	Topotecan	TRPS1	0.066	MYLK	0.073	CREB3L2	0.09	LRP1B	0.091	KRAS	0.133
	Tabel S2(B): Variation: Top five genes for selected drugs that are highly biased in resistant and sensitive cell lines
	Drugs	Gene	Diff_Freq	Gene	Diff_Freq	Gene	Diff_Freq	Gene	Diff_Freq	Gene	Diff_Freq
	17AAG	FAM132A	0.118	GATA2	0.118	WEE1	0.13	C15orf21	0.139	NFKBIA	0.142
	AZD0530	HORMAD1	0.277	CDC25C	0.279	LTK	0.3	MED13L	0.305	PRKCB	0.357
	Irinotecan	GNRH1	0.154	CACNA1F	0.17	TNFRSF4	0.174	NUDT10	0.208	WT1	0.222
	Paclitaxel	MUSK	0.15	CDK7	0.155	LZTR1	0.156	CDKN2D	0.162	RPS6KB2	0.192
	PD0325901	TFR2	0.12	REM1	0.121	TMEM200A	0.128	IL3	0.156	TP53	0.172
	RAF265	RPS6KL1	0.167	CTSS	0.171	PRKD1	0.174	PRKAR1B	0.21	MAPK4	0.211
	TAE684	NUAK1	0.206	FASN	0.218	ADHFE1	0.252	EPHA8	0.261	NUDT10	0.293
	Topotecan	VRK2	0.107	CACNA1F	0.119	NFKBIA	0.125	EPHA8	0.126	NUDT10	0.138
	Tabel S2(C): Expression - Top five genes for selected drugs that are highly biased in resistant and sensitive cell lines
	Drugs	Gene	Diff_Avg_Exp	Gene	Diff_Avg_Exp	Gene	Diff_Avg_Exp	Gene	Diff_Avg_Exp	Gene	Diff_Avg_Exp
	17AAG	BEX1	0.89	BEX2	0.89	BEX4	0.94	UCHL1	0.95	LIN28B	1.22
	AZD0530	BTBD3	3.42	MANSC1	3.43	CTGF	4.31	FSTL1	4.42	C3orf14	4.53
	Irinotecan	GJA1	1.51	PXDN	1.53	DSE	1.7	BASP1	2.39	UCHL1	2.54
	Paclitaxel	PLS3	3.83	CYR61	3.87	TM4SF1	4.01	MYOF	4.04	ANXA1	4.24
	PD0325901	GNG11	2.7	CTGF	2.77	FSTL1	2.94	RAB34	2.99	PLS3	3.25
	RAF265	KRT7	1.85	CYR61	2.05	DSE	2.08	UCHL1	2.35	BASP1	2.43
	TAE684	CYR61	1.6	LAMB1	1.72	MYOF	1.88	ARHGAP29	1.94	GDF15	2.23
	Topotecan	GNG11	2.59	EMP3	2.71	IGFBP7	2.93	SPARC	3.13	VIM	3.89
	Tabel S2(D): Top five genes corresponding to each drugs, showing maximum mutational difference between resistant and sensitive cell lines
	Drug	Gene	Total cell lines	Resistant Cell Lines			Sensitive cell lines			Fraction Difference
				Mutant	Total	Fraction	Miutant	Total	Fraction
	17AAG	SPEN	447	21	97	0.216	38	350	0.109	0.107
		TP53	447	68	97	0.701	211	350	0.603	0.098
		NEK3	447	74	97	0.763	237	350	0.677	0.086
		AKAP12	447	85	97	0.876	278	350	0.794	0.082
		HIF1A	447	10	97	0.103	9	350	0.026	0.077
	AEW541	MLL3	447	128	430	0.298	1	17	0.059	0.239
		MAP3K14	447	365	430	0.849	11	17	0.647	0.202
		PDE4DIP	447	237	430	0.551	6	17	0.353	0.198
		MYST4	447	133	430	0.309	2	17	0.118	0.191
		LRP2	447	82	430	0.191	0	17	0	0.191
	AZD0530	MAP3K1	448	339	434	0.781	8	14	0.571	0.21
		MSH3	448	148	434	0.341	2	14	0.143	0.198
		LRP1B	448	134	434	0.309	2	14	0.143	0.166
		AKAP9	448	218	434	0.502	5	14	0.357	0.145
		KRAS	448	91	434	0.21	1	14	0.071	0.139
	AZD6244	TP53	447	249	382	0.652	30	65	0.462	0.19
		NCOA3	447	178	382	0.466	22	65	0.338	0.128
		CHD1	447	139	382	0.364	16	65	0.246	0.118
		CARD10	447	71	382	0.186	5	65	0.077	0.109
		PTEN	447	58	382	0.152	4	65	0.062	0.09
	Erlotinib	TTN	447	321	438	0.733	3	9	0.333	0.4
		MSH3	447	150	438	0.342	0	9	0	0.342
		MLL3	447	129	438	0.295	0	9	0	0.295
		CTBP2	447	112	438	0.256	0	9	0	0.256
		OBSCN	447	103	438	0.235	0	9	0	0.235
	Irinotecan	KRAS	279	30	97	0.309	33	182	0.181	0.128
		ASPH	279	32	97	0.33	43	182	0.236	0.094
		CLTCL1	279	94	97	0.969	160	182	0.879	0.09
		NLRP3	279	14	97	0.144	10	182	0.055	0.089
		TSC2	279	12	97	0.124	7	182	0.038	0.086
	L685458	KRAS	435	90	423	0.213	0	12	0	0.213
		MLL3	435	125	423	0.296	1	12	0.083	0.213
		NOTCH4	435	81	423	0.191	0	12	0	0.191
		DNAH8	435	78	423	0.184	0	12	0	0.184
		MAP3K4	435	77	423	0.182	0	12	0	0.182
	LBW242	DNAH8	447	81	434	0.187	0	13	0	0.187
		MSH3	447	148	434	0.341	2	13	0.154	0.187
		HSP90B1	447	98	434	0.226	1	13	0.077	0.149
		VPS13B	447	61	434	0.141	0	13	0	0.141
		TG	447	61	434	0.141	0	13	0	0.141
	Lapatinib	LRP1B	448	134	432	0.31	2	16	0.125	0.185
		MAP3K4	448	79	432	0.183	0	16	0	0.183
		UNC13C	448	68	432	0.157	0	16	0	0.157
		ARID1A	448	65	432	0.15	0	16	0	0.15
		KRAS	448	91	432	0.211	1	16	0.062	0.149
	Nilotinib	LRP1B	370	109	358	0.304	0	12	0	0.304
		NCOA3	370	164	358	0.458	2	12	0.167	0.291
		FMN2	370	109	358	0.304	1	12	0.083	0.221
		CHD1	370	128	358	0.358	2	12	0.167	0.191
		LRP2	370	66	358	0.184	0	12	0	0.184
	Nutlin3	TP53	448	280	446	0.628	0	2	0	0.628
		NCOA3	448	200	446	0.448	0	2	0	0.448
		MAML3	448	423	446	0.948	1	2	0.5	0.448
		CLTCL1	448	410	446	0.919	1	2	0.5	0.419
		MAP3K14	448	376	446	0.843	1	2	0.5	0.343
	PD0325901	TP53	448	223	330	0.676	57	118	0.483	0.193
		CHD1	448	123	330	0.373	32	118	0.271	0.102
		ALPK2	448	186	330	0.564	57	118	0.483	0.081
		EPHA5	448	40	330	0.121	5	118	0.042	0.079
		NCOA3	448	154	330	0.467	46	118	0.39	0.077
	PD0332991	MAP3K1	384	295	379	0.778	2	5	0.4	0.378
		ITPR2	384	293	379	0.773	2	5	0.4	0.373
		TTN	384	275	379	0.726	2	5	0.4	0.326
		FMN2	384	117	379	0.309	0	5	0	0.309
		MLL3	384	109	379	0.288	0	5	0	0.288
	PF2341066	PDE4DIP	448	241	436	0.553	2	12	0.167	0.386
		AAK1	448	239	436	0.548	3	12	0.25	0.298
		AKAP9	448	220	436	0.505	3	12	0.25	0.255
		GPR112	448	290	436	0.665	5	12	0.417	0.248
		ITPR2	448	335	436	0.768	7	12	0.583	0.185
	PHA665752	NCOA3	447	200	444	0.45	0	3	0	0.45
		TTN	447	323	444	0.727	1	3	0.333	0.394
		FMN2	447	135	444	0.304	0	3	0	0.304
		TP53	447	278	444	0.626	1	3	0.333	0.293
		MAML2	447	128	444	0.288	0	3	0	0.288
	PLX4720	TP53	440	274	431	0.636	1	9	0.111	0.525
		ITPR2	440	333	431	0.773	3	9	0.333	0.44
		NCOA3	440	194	431	0.45	2	9	0.222	0.228
		AAK1	440	235	431	0.545	3	9	0.333	0.212
		PIK3C2G	440	222	431	0.515	3	9	0.333	0.182
	Paclitaxel	GPR112	447	54	71	0.761	241	376	0.641	0.12
		NEK3	447	55	71	0.775	257	376	0.684	0.091
		ATP13A5	447	10	71	0.141	19	376	0.051	0.09
		SNX19	447	10	71	0.141	21	376	0.056	0.085
		MED13L	447	9	71	0.127	18	376	0.048	0.079
	Panobinostat	HSPA4	444	2	4	0.5	4	440	0.009	0.491
		SKP2	444	2	4	0.5	5	440	0.011	0.489
		PDGFRB	444	2	4	0.5	18	440	0.041	0.459
		PLCG1	444	2	4	0.5	24	440	0.055	0.445
		RIF1	444	2	4	0.5	30	440	0.068	0.432
	RAF265	KRAS	408	81	355	0.228	4	53	0.075	0.153
		TP53	408	224	355	0.631	26	53	0.491	0.14
		MYLK	408	100	355	0.282	8	53	0.151	0.131
		CUBN	408	52	355	0.146	2	53	0.038	0.108
		ALPK2	408	199	355	0.561	24	53	0.453	0.108
	Sorafenib	CREB3L2	447	226	439	0.515	1	8	0.125	0.39
		ALPK2	447	240	439	0.547	2	8	0.25	0.297
		TP53	447	276	439	0.629	3	8	0.375	0.254
		AKAP9	447	220	439	0.501	2	8	0.25	0.251
		HSP90B1	447	99	439	0.226	0	8	0	0.226
	TAE684	CSMD3	448	105	416	0.252	2	32	0.062	0.19
		ALPK2	448	230	416	0.553	13	32	0.406	0.147
		OBSCN	448	100	416	0.24	3	32	0.094	0.146
		AKAP12	448	342	416	0.822	22	32	0.688	0.134
		MSH3	448	143	416	0.344	7	32	0.219	0.125
	TKI258	AAK1	448	241	441	0.546	1	7	0.143	0.403
		LRP1B	448	136	441	0.308	0	7	0	0.308
		MYLK	448	124	441	0.281	0	7	0	0.281
		NEK3	448	309	441	0.701	3	7	0.429	0.272
		ASPH	448	105	441	0.238	0	7	0	0.238
	Topotecan	KRAS	448	60	220	0.273	32	228	0.14	0.133
		LRP1B	448	77	220	0.35	59	228	0.259	0.091
		CREB3L2	448	122	220	0.555	106	228	0.465	0.09
		MYLK	448	69	220	0.314	55	228	0.241	0.073
		TRPS1	448	29	220	0.132	15	228	0.066	0.066
	ZD6474	CREB3L2	440	224	430	0.521	2	10	0.2	0.321
		TTN	440	313	430	0.728	5	10	0.5	0.228
		AKAP9	440	214	430	0.498	3	10	0.3	0.198
		MAP3K4	440	78	430	0.181	0	10	0	0.181
		ITPR2	440	330	430	0.767	6	10	0.6	0.167

## Sheet: Table S3
	Supplementary Table S3
	Table S3: Drug metabolism genes/proteins showing the different between mutation frequencies or expression of genes in resisatant and sensitive cell lines
	# Only drugs having at least 20 cell lines as resistant or sensitive are shown.
	(a) Difference in gene mutation
	gene	17AAG	AZD6244	Irinotecan	PD0325901	Paclitaxel	RAF265	TAE684	Topotecan
	CAD	-0.035	-0.022	-0.051	0.01	-0.003	0.065	-0.072	-0.061
	CYP1A2	0.026	0.019	0.041	-0.015	-0.021	0.039	0.034	-0.016
	CYP2B6	0.002	-0.038	0.077	-0.03	0.035	-0.007	0.031	0.014
	CYP3A4	-0.013	0.019	0.03	0.008	0.013	-0.026	0.034	-0.008
	(b) Difference in gene variation
	gene	17AAG	AZD6244	Irinotecan	PD0325901	Paclitaxel	RAF265	TAE684	Topotecan
	CAD	0.003	-0.003	0	-0.003	-0.014	-0.003	-0.002	-0.004
	CYP1A2	0.012	-0.081	-0.001	-0.029	-0.062	-0.079	0.18	0.047
	CYP2B6	-0.034	-0.025	0.031	-0.085	0.114	0.068	0.031	-0.044
	CYP3A4	0.037	0.079	0.051	0.008	-0.014	-0.015	0.055	-0.012
	(c) Difference in average gene expression
	gene	17AAG	AZD6244	Irinotecan	PD0325901	Paclitaxel	RAF265	TAE684	Topotecan
	ADAL	0.13	-0.04	0.18	-0.15	0.21	0.03	-0.12	0.18
	ADH1A	0	-0.01	-0.03	-0.01	0.01	-0.02	-0.01	-0.09
	BCHE	0.14	-0.19	-0.43	0.19	1.63	-1.26	-0.08	0.9
	CAD	0.07	0.02	0.06	-0.07	-0.08	0.08	-0.25	0.01
	CBR1	-0.23	-0.19	-0.25	0.29	0.6	-0.32	0.12	0.23
	CYP1A1	-0.19	0.13	-0.34	0.33	-0.85	-0.07	0.69	-0.8
	CYP1A2	-0.03	0.06	0.04	-0.08	0.01	0.07	0.09	-0.03
	CYP2A6	0.02	0.01	0.03	0	0.03	0.07	-0.04	-0.05
	CYP2B6	0.02	-0.05	-0.09	0	-0.19	-0.15	-0.05	-0.04
	CYP2C19	0.02	0.04	-0.03	-0.29	-0.07	-0.02	0.04	-0.12
	CYP2C8	0.1	-0.02	0.07	-0.01	0.16	0.22	0	-0.03
	CYP2C9	0	0.08	-0.08	-0.04	-0.18	-0.02	0.01	-0.25
	CYP2E1	0.22	0.11	0.04	-0.23	-0.11	0.1	-0.05	-0.24
	CYP3A4	0.01	-0.02	0.03	-0.11	-0.02	0.05	0.02	0.01
	CYP4B1	-0.2	0.1	0.08	0.24	-0.1	0.22	0.02	-0.72
	CYP4F12	-0.12	-0.07	-0.19	0.16	-0.52	-0.01	0.11	-0.48
	CYP4F2	-0.23	-0.14	-0.21	-0.01	-0.19	-0.17	0	-0.47
	DPEP1	-0.08	0.06	-0.31	-0.18	0.2	-0.5	-0.13	-0.33
	EPHX2	0.27	0.34	-0.12	-0.51	-0.16	-0.25	0	-0.46
	FMO2	0.01	0.02	0	-0.12	-0.03	-0.01	-0.02	-0.03
	FMO3	0.06	0.08	0.02	0.12	0.2	0.06	0.13	0.14
	FPGS	-0.12	-0.12	-0.03	0.01	-0.37	0.04	-0.22	0.03
	GUK1	-0.04	0	0.09	0.18	0.14	0.04	0.11	-0.23
	NOS1	0.14	0.06	0.09	-0.21	0.09	0.12	0.01	0.09
	NR1I2	-0.08	-0.02	-0.1	-0.08	0.06	-0.17	-0.09	-0.2
	NT5C2	-0.1	0.04	0.06	0.07	-0.28	0.37	0.12	-0.33
	PCK1	-0.14	-0.03	-0.12	-0.19	0.04	-0.12	-0.09	-0.16
	UGT1A8	0.06	0	0.04	-0.05	0.11	0.07	-0.03	0.28
	VKORC1	0.12	-0.03	0.17	-0.15	0.65	0.01	0.14	0.43

## Sheet: Table S4
Supplementary Table S4
	Table S4: Analysis of genes/protein involved in transportation activity.
	# Only drugs having at least 20 cell lines as resistant or sensitive are shown.
	(a) Mutational analysis of sensitive and resistant cell lines
	gene	17AAG	AZD6244	Irinotecan	PD0325901	Paclitaxel	RAF265	TAE684	Topotecan
	ATP8B1	-0.018	0.016	0.014	0.003	-0.003	-0.012	0.015	0.001
	SLC22A3	0.002	0.016	-0.006	0.005	-0.018	0.031	-0.002	-0.004
	(b) Difference in gene variation
	gene	17AAG	AZD6244	Irinotecan	PD0325901	Paclitaxel	RAF265	TAE684	Topotecan
	ATP8B1	0	0	0	0	0	0	0	0
	SLC22A3	-0.063	0.089	0.058	0.021	0.128	0.054	0.089	0.035
	(c) Difference in average expression of drug resistant and sensitive cell lines
	gene	17AAG	AZD6244	Irinotecan	PD0325901	Paclitaxel	RAF265	TAE684	Topotecan
	ABCB1	0.82	-0.08	-0.07	-0.71	0.59	-0.27	0.24	0.1
	ABCB4	-0.11	-0.17	-0.34	0.15	0.32	-0.56	-0.02	0.26
	ABCC2	-0.29	-0.17	-0.61	0.35	-0.53	-0.83	0.23	-0.52
	ABCG2	-0.65	-0.05	-0.34	0.53	-0.59	-0.05	0.2	0.23
	ATP8B1	-0.52	0.01	0.25	2.38	-1.04	0.58	0.78	-1.63
	EBP	0	-0.02	0.21	-0.19	-0.13	0.02	-0.27	-0.25
	NAT1	-0.32	0.1	-0.44	0.24	-0.92	-0.29	-0.05	-0.58
	SLC15A4	0.02	0.01	0.06	-0.14	0.1	0.04	-0.23	0.05
	SLC17A3	0.29	-0.05	0.09	-0.19	0.07	0.13	0.29	0.16
	SLC18A1	0.17	-0.04	-0.21	-0.73	0.19	-0.44	0.03	0.15
	SLC19A2	-0.06	0.11	-0.56	0.06	-0.38	-0.62	-0.01	-0.46
	SLC19A3	-0.04	-0.13	-0.19	0.24	0.37	-0.05	0.02	-0.14
	SLC22A1	0.01	0.05	0.09	-0.11	0.05	0.12	-0.03	-0.05
	SLC22A18	-0.27	0.06	-0.51	1.07	-0.12	-1.13	0.77	-0.85
	SLC22A2	0.08	0.07	0.06	-0.07	0.06	0.06	0.07	0.07
	SLC22A3	-0.13	0.04	-0.23	0.56	-0.71	0.02	0.18	-0.02
	SLC22A5	-0.04	0.17	-0.02	0.76	0.06	0.1	0.36	-0.51
	SLC31A1	-0.1	-0.04	-0.16	0.02	0.13	-0.28	0.01	0.01
	SLC38A3	-0.04	0.06	0	0.07	0.09	0.02	0.03	-0.13
	SLC38A7	0.04	-0.1	-0.01	0.17	-0.19	-0.04	0.14	-0.03
	SLC47A1	-0.07	-0.2	0.24	0.42	0.79	0.21	-0.02	1.09
	SLC47A2	-0.03	-0.06	0.11	-0.14	-0.49	0.19	0.25	0.05
	TMEM30A	-0.12	0.06	0.03	0.3	-0.36	-0.02	0.29	0.34
	TSPAN1	-0.76	0.5	-0.41	1.39	-2.15	0.14	0.96	-2.37
	VAT1	0.04	0.1	-0.27	0.45	0.13	-0.37	0.23	0.54

## Sheet: Table S5
Supplementary Table S5
	Table S5: Mutation/variation/expression analysis for drug resistant and sensitive cancer cell lines, for proteins involved in growth arrest.
	# Only drugs having at least 20 cell lines as resistant or sensitive are shown.
	(a) Difference in gene mutation
	gene	17AAG	AZD6244	Irinotecan	PD0325901	Paclitaxel	RAF265	TAE684	Topotecan
	DDIT3	-0.003	0.003	-0.005	0.003	-0.003	0.003	0.002	-0.004
	GADD45A	-0.006	-0.012	-0.011	-0.005	-0.005	0.006	-0.029	-0.009
	(b) Difference in gene variation
	gene	17AAG	AZD6244	Irinotecan	PD0325901	Paclitaxel	RAF265	TAE684	Topotecan
	DDIT3	-0.046	0.014	-0.027	0.038	-0.055	-0.018	-0.127	-0.012
	GADD45A	-0.007	0.001	0.004	-0.002	-0.002	0.02	-0.017	0.005
	(c) Difference in average gene expression
	gene	17AAG	AZD6244	Irinotecan	PD0325901	Paclitaxel	RAF265	TAE684	Topotecan
	BRINP1	0.28	0.29	0.38	-0.13	-0.18	0.27	0.38	0.08
	BRINP2	0.04	0.11	-0.03	-0.34	0.16	-0.02	-0.04	-0.2
	BRINP3	-0.2	-0.13	0.27	0.35	0.34	0.31	-0.16	-0.28
	C11orf82	0.13	-0.19	0.1	0.18	0.03	0.15	-0.35	0.34
	CGREF1	-0.05	0.04	-0.38	0.15	0.16	-0.52	-0.19	-0.6
	CGRRF1	-0.02	-0.01	0.28	0.51	0.15	0.54	0.09	0.2
	DDIT3	0.14	0.1	0.23	-0.4	0.36	0.16	0.39	0.59
	GADD45A	0.02	-0.1	-0.15	0.39	0.2	-0.08	0.37	0.9
	GAS1	0.29	0.12	0.07	-0.04	0.96	-0.25	-0.09	0.85
	GAS2	0.06	0.4	-0.32	-1.7	0.5	-0.77	-0.27	0.66
	HEPACAM	0.01	0.07	0.02	0.01	0.04	0.05	-0.07	0.03
	KMT2E	0.08	0.02	0.07	-0.47	-0.33	-0.05	0.08	-0.04
	MTBP	-0.04	0.15	0.02	0.06	0.11	0.17	-0.33	-0.21
	PRNP	-0.22	-0.12	-0.25	1.21	0.64	-0.41	0.58	0.77
	SGSM3	-0.09	0.02	0.07	-0.31	-0.24	0.02	-0.08	-0.45
	VASH1	0.19	-0.05	0.18	0.07	0.52	0.12	-0.09	0.35

## Sheet: Table S6
Supplementary Table S6
	Table S6: Different between frequencies of mutation/variation in drug resistant and sensitive cancer cell lines, for proteins involved in epigenomic regulations like DNA methylation, histone modification and chromatin Remodelling.
	# Only drugs having at least 20 cell lines as resistant or sensitive are shown.
	Epigenomic factors involved in DNA methylation, Histone modification and Chromatin Remodelling
	(a) Difference in gene mutation
	gene	17AAG	AZD6244	Irinotecan	PD0325901	Paclitaxel	RAF265	TAE684	Topotecan
	ARID1A	-0.027	0.009	0.033	0.012	0.045	0.036	-0.046	0.019
	BRD4	0.007	-0.012	0.029	-0.021	-0.009	0.042	-0.028	0.01
	CHD5	-0.012	0.011	0.022	-0.018	0.016	0.022	0.044	-0.007
	CREBBP	-0.054	-0.01	-0.054	0.005	-0.035	0.013	-0.012	-0.037
	DNMT1	0.018	-0.009	0.008	-0.018	0.021	-0.05	0.041	-0.003
	DNMT3B	-0.019	-0.042	-0.035	-0.028	-0.033	-0.049	-0.007	-0.011
	EP300	-0.05	0.028	-0.055	0.006	0.027	0.052	-0.094	-0.072
	HDAC2	-0.038	-0.002	0.027	-0.021	0.011	0.027	-0.036	-0.002
	IDH1	0.004	0.021	-0.006	-0.022	-0.021	0.02	-0.014	-0.008
	IDH2	-0.02	0.001	0.02	-0.013	0.048	-0.005	-0.017	0.014
	KDM6A	-0.005	0.016	-0.007	0.014	-0.02	0.029	-0.019	-0.034
	MLL3	0	-0.001	-0.092	-0.02	-0.027	0.015	-0.091	-0.052
	SIRT1	0.008	0.011	0.041	-0.001	-0.029	0.025	0.026	-0.003
	SMARCA4	0.041	0.077	-0.039	0.013	-0.032	-0.003	0.019	0.022
	SMARCB1	-0.004	-0.002	-0.006	0.007	-0.016	-0.032	0.014	0.001
	TET1	0.036	0.027	-0.014	0.004	-0.031	-0.001	-0.009	-0.025
	TET2	-0.018	-0.02	-0.013	-0.009	0.013	0.007	0.015	-0.007
	(b) Difference in gene variation
	gene	17AAG	AZD6244	Irinotecan	PD0325901	Paclitaxel	RAF265	TAE684	Topotecan
	ARID1A	0.007	0.038	0.032	0	0.029	0.02	-0.002	0.004
	BRD4	-0.023	-0.011	-0.021	-0.021	-0.07	0.054	0.037	-0.051
	CHD5	-0.087	-0.061	-0.016	-0.057	0.004	-0.005	-0.054	0.002
	CREBBP	-0.062	0.023	-0.068	-0.047	-0.059	-0.068	0.031	-0.054
	DNMT1	0	0	0	0	0	0	0	0
	DNMT3B	0.095	-0.018	0.017	-0.004	0.022	-0.029	0.038	-0.089
	EP300	-0.028	0.041	-0.031	0.021	-0.004	-0.014	0.042	-0.009
	HDAC2	-0.029	0.013	0.025	-0.016	-0.004	-0.002	-0.022	-0.02
	IDH1	-0.012	0.086	0.037	-0.01	0.058	-0.009	0.062	-0.051
	IDH2	0.011	0.053	0.052	0.016	-0.011	0.043	0.03	0.06
	KDM6A	-0.039	-0.16	-0.001	-0.072	-0.074	0.07	-0.04	0.017
	MLL3	0	0	0	0	0	0	0	0
	SIRT1	0.028	-0.013	0.073	0.055	-0.014	0.084	-0.03	0.006
	SMARCA4	0.027	-0.01	-0.09	-0.02	0.027	-0.006	-0.07	-0.079
	SMARCB1	-0.017	0.079	0.058	0.008	0.042	-0.157	0.054	-0.045
	TET1	0.009	-0.008	0.005	0.002	-0.025	-0.006	-0.007	0.005
	TET2	0.062	0.067	-0.001	0.089	0.012	0.084	0.024	-0.022
	(c) Difference in average gene expression
	gene	17AAG	AZD6244	Irinotecan	PD0325901	Paclitaxel	RAF265	TAE684	Topotecan
	ARID1A	0.1	-0.1	0.14	-0.44	-0.25	0.1	-0.2	0.03
	ARID2	0.15	-0.07	0.1	-0.57	0.18	0.11	-0.16	-0.25
	BRD4	0.05	0.01	0.07	-0.03	-0.12	0.07	-0.08	0.01
	BRD7	0.07	-0.08	0.08	0.03	0.09	-0.03	-0.12	-0.21
	CHD4	0.08	-0.06	-0.01	-0.28	-0.06	-0.08	-0.14	-0.32
	CHD5	0.07	0.03	0.09	-0.03	-0.07	0.09	-0.01	0.02
	CHD7	0.14	0.22	-0.48	-0.94	-0.39	-0.41	-0.17	-0.45
	CREBBP	0.03	-0.03	0.14	-0.22	-0.04	0.05	0.09	-0.08
	DNMT1	0.04	-0.01	0.06	-0.27	0.01	0.04	-0.31	0.09
	DNMT3A	0.17	0.08	-0.02	0.01	0.03	-0.04	-0.18	-0.06
	DNMT3B	0.2	0.08	0.36	-0.69	0.31	0.62	-0.19	-0.2
	EP300	-0.01	-0.04	-0.03	-0.2	-0.48	-0.17	-0.06	-0.45
	HDAC2	0.19	-0.13	0	-0.04	-0.06	0	-0.27	0.01
	HDAC5	0.06	0.02	0.07	-0.49	0.21	0.02	-0.02	0.06
	IDH1	-0.27	0.08	-0.3	0.51	-0.7	-0.36	0.21	-0.33
	IDH2	0.42	-0.28	0.22	-0.28	-0.11	-0.15	-0.1	-0.17
	KDM6A	0.06	0.17	0.13	-0.06	-0.3	0.23	-0.03	-0.43
	MBD1	0.05	-0.02	0.08	-0.57	0.18	0.13	-0.15	0.02
	MBD2	-0.04	-0.06	0.03	-0.11	0.04	0.09	-0.08	-0.02
	PBRM1	0.04	-0.04	-0.02	-0.53	-0.05	-0.12	-0.37	0.26
	PRMT5	0.09	0.02	0	0.24	0.08	0.15	-0.18	-0.01
	SIRT1	0.11	0.1	0.33	-0.21	0.04	0.29	-0.18	-0.1
	SMARCA2	-0.28	0.03	-0.04	-0.9	-1.07	-0.4	-0.29	0.15
	SMARCA4	0.21	0.16	-0.01	-0.87	-0.56	-0.15	-0.04	-0.18
	SMARCB1	0.06	0.08	0.03	-0.27	-0.09	0.01	-0.17	-0.11
	SRCAP	0.03	0.05	0	-0.18	-0.11	0.02	-0.09	-0.09
	TET1	0.44	0.12	0.23	-0.7	0.58	0.1	-0.36	0.29
	TET2	-0.18	-0.01	0	-0.08	-0.11	0.04	-0.11	-0.31

## Sheet: Table S7
Supplementary Table S7
	Table S7: Different between frequencies of mutation/variation in drug resistant and sensitive cancer cell lines, for proteins related to DNA damage
	# Only drugs having at least 20 cell lines as resistant or sensitive are shown.
	(a) Difference in gene mutation
	Gene	17AAG	AZD6244	Irinotecan	PD0325901	Paclitaxel	RAF265	TAE684	Topotecan
	ABL1	-0.039	-0.007	-0.003	-0.026	0.035	0.004	0.01	-0.008
	ATF2	0.018	0.031	0.015	0.025	-0.015	0.001	-0.005	0.01
	ATM	-0.082	-0.072	0.012	-0.02	0.003	0.009	-0.019	-0.013
	ATR	0.021	0.023	-0.008	0.011	-0.085	0.033	-0.031	0.009
	ATRX	0.039	0.007	0.047	-0.014	-0.098	0.068	0.022	0.016
	BRCA1	0.025	0.001	-0.003	-0.007	0.06	0.043	0	-0.007
	BRCA2	0.013	0.015	0.025	-0.03	0.026	0.007	0.046	-0.019
	BRCC3	-0.017	-0.021	-0.016	-0.028	0.001	0.011	-0.019	-0.009
	BRD4	0.007	-0.012	0.029	-0.021	-0.009	0.042	-0.028	0.01
	BRIP1	0.05	0.063	-0.014	0.062	-0.014	-0.006	0.058	0.002
	BRSK1	-0.005	0.029	0.005	-0.001	-0.013	0.025	0.026	0.014
	C1orf86	0	0	0	0	0	0	0	0
	CCND1	-0.009	0.008	-0.011	0.009	-0.008	-0.035	0.007	-0.013
	CDH1	-0.036	-0.015	-0.014	-0.037	-0.025	0.013	0.019	-0.008
	CDK2	0.007	0.001	0.036	0.01	-0.002	0.017	0.017	0.005
	CDK7	-0.014	0.013	-0.012	0.004	0.003	-0.008	0.012	-0.013
	CDK9	-0.009	0.008	-0.005	0.009	-0.008	-0.013	0.007	0.005
	CHEK1	0.01	0.016	0.005	-0.005	-0.016	0.014	-0.019	-0.017
	CHEK2	-0.008	0.014	0.014	-0.021	-0.032	0.012	-0.005	-0.025
	DDB2	-0.004	-0.002	0.005	-0.005	0.034	-0.027	0.014	-0.009
	ERCC2	0.004	0.003	0.005	0.013	-0.005	0.023	0.019	0.01
	ERCC3	0.012	-0.041	0.026	-0.008	0.006	0.011	-0.021	0.005
	ERCC4	-0.004	-0.002	-0.011	-0.005	-0.016	0.011	0.014	-0.017
	ERCC5	0.012	0.032	0.003	0.011	-0.001	0.004	0.012	-0.021
	ERCC6	-0.033	0.025	-0.008	0.011	-0.046	0.051	0.039	0.002
	FANCA	0.019	0.019	0.034	0.018	0.011	0.01	0.017	-0.021
	FANCB	0.001	0.006	-0.012	0.016	-0.007	-0.043	-0.045	-0.004
	FANCC	0.024	0.026	0.01	-0.004	-0.01	0.001	0.024	0.009
	FANCD2	0.031	-0.009	0.029	0.017	0.056	0.045	0.007	0.006
	FANCE	-0.029	0.026	-0.006	-0.004	0.007	0.023	-0.009	0.001
	FANCF	-0.021	0.014	0.025	0.002	-0.015	0.006	0.029	0.028
	FANCG	0.021	0.011	0.036	-0.024	-0.013	0.009	-0.007	0.005
	FANCI	0.033	0.029	0.016	0.007	0.017	-0.001	0.027	0.016
	FANCL	-0.004	-0.002	0.01	-0.005	-0.016	0.017	0.014	0.001
	FANCM	-0.014	0.037	0.028	0.005	0.009	0.002	0	0.047
	FMN2	-0.053	0.066	-0.01	0.006	-0.075	-0.084	0.089	0.033
	GADD45A	-0.006	-0.012	-0.011	-0.005	-0.005	0.006	-0.029	-0.009
	HERC2	0.015	0.014	-0.046	0.052	0.071	0.053	-0.025	0.015
	HIPK2	0.004	-0.009	0.008	0.017	0.005	0.045	0.007	-0.012
	IKBKE	0.035	0.029	-0.001	0.033	-0.029	0.025	0.026	0.005
	MAPKAPK2	0.017	0.021	0.019	0.013	-0.021	-0.021	-0.014	-0.008
	MLH1	-0.012	0.009	0.016	-0.006	-0.002	-0.002	0.077	-0.015
	MRE11A	-0.027	0.003	0.036	0.011	-0.04	0.039	0.036	0.023
	MSH2	-0.022	0.042	0.014	0.005	0.005	-0.063	0.041	-0.003
	MSH3	-0.034	-0.039	-0.032	-0.063	-0.044	-0.064	0.125	-0.051
	MSH6	-0.021	0.025	-0.002	0.007	0.017	-0.036	0.005	-0.024
	MUTYH	-0.007	-0.018	0.005	-0.013	-0.002	0.02	-0.017	0.014
	NBN	-0.013	0.037	-0.006	0.031	-0.004	0.015	0	0.019
	NONO	0.015	-0.007	0.005	0.001	-0.011	0.008	0.01	0
	NUAK1	0.012	-0.004	-0.013	0	0.016	-0.015	0.012	-0.012
	OGG1	0.01	0.003	0.01	0.003	-0.003	0.003	0.002	0.005
	PALB2	0.01	0.024	0.024	0.002	-0.009	0.015	0.038	-0.007
	PARP1	-0.01	0.021	-0.006	-0.033	-0.005	-0.002	0.019	-0.008
	PARP9	-0.013	0.024	-0.023	0.004	-0.007	-0.018	0.022	-0.022
	PAXIP1	0.015	0.053	-0.045	0.036	-0.022	0.002	-0.002	-0.011
	PCNA	0.007	0.005	0.01	0.006	-0.005	0.003	0.005	0.009
	PLK3	-0.024	-0.02	0.009	-0.053	0.015	0.009	0.031	-0.004
	PMS1	0.002	-0.02	-0.006	0.005	-0.001	0.031	0.031	-0.021
	PMS2	0.006	0.001	0.029	0.018	-0.039	-0.036	0.017	0.016
	PRKDC	0.031	-0.017	0.047	-0.023	0.024	-0.007	0.019	-0.02
	PTTG1	-0.014	-0.023	0.01	-0.008	-0.013	0.011	0.012	0.005
	RAD21	-0.003	0.003	-0.028	-0.012	-0.007	-0.001	-0.031	-0.003
	RAD50	-0.015	0.069	-0.011	-0.003	-0.038	-0.048	0.046	-0.029
	RAD51	-0.006	0.005	0.01	0.006	0.011	0.006	0.005	0.001
	RAD51L1	0.007	-0.036	-0.027	-0.025	0.031	-0.024	-0.017	-0.021
	RBBP8	-0.013	-0.036	0.009	-0.038	-0.004	0.015	0.034	-0.016
	RIF1	0.056	0.03	0.017	0.005	-0.052	0.016	0.044	0.029
	SFPQ	0.01	0.016	-0.001	0.007	0.001	-0.005	0.014	-0.009
	SMG1	0.04	0.013	0.003	0.001	-0.056	-0.05	0.077	0.004
	STK11	-0.008	0.014	-0.012	0.002	-0.015	-0.055	-0.005	0.001
	TAOK1	-0.007	0.001	-0.017	-0.002	-0.002	0.02	0.017	-0.021
	TAOK3	0.004	0.027	-0.007	0.005	0.005	-0.001	0.041	-0.039
	TFPT	-0.001	-0.005	-0.022	-0.008	0.003	0.014	0.012	-0.013
	TLK1	-0.011	0.01	-0.011	-0.011	-0.011	-0.016	0.01	-0.008
	TLK2	-0.019	0.011	0.01	0.01	-0.013	0.025	0.026	-0.013
	TOPBP1	-0.025	-0.007	0.046	0.008	0.002	0.004	0.043	0.01
	TP53BP1	0.011	-0.004	0.005	-0.015	-0.021	-0.067	-0.055	-0.011
	UBR5	-0.041	0.058	0.02	0.005	-0.018	-0.006	0.123	0.026
	WRN	-0.008	-0.035	-0.006	-0.043	-0.043	-0.062	-0.05	0.016
	XPA	-0.004	-0.002	0.01	0.007	0.001	-0.005	0.014	0.009
	XPC	-0.004	0.016	-0.006	0.018	0.001	-0.008	-0.052	-0.009
	(b) Difference in gene variation
	gene	17AAG	AZD6244	Irinotecan	PD0325901	Paclitaxel	RAF265	TAE684	Topotecan
	ABL1	-0.002	0.05	-0.006	0.005	0.014	-0.051	0.033	-0.01
	ATF2	0.011	0.013	0.028	0.023	0.016	0.02	0.012	0.023
	ATM	0.026	-0.006	0.027	-0.016	0.007	0.027	0.012	-0.014
	ATR	0.021	-0.014	-0.014	-0.002	0.015	0.041	0.038	0.009
	ATRX	0.032	-0.078	0.115	-0.091	-0.112	0.061	0.102	0.002
	BRCA1	0.018	0.046	-0.063	0.083	0.052	-0.043	0.032	-0.054
	BRCA2	0	0	0	0	0	0	0	0
	BRCC3	-0.007	-0.018	-0.016	-0.025	-0.002	0.014	-0.017	-0.005
	BRD4	-0.023	-0.011	-0.021	-0.021	-0.07	0.054	0.037	-0.051
	BRIP1	-0.014	-0.017	-0.01	-0.016	0.028	-0.145	-0.064	0.002
	BRSK1	0.01	0.008	0.062	0.004	0.059	0.108	0.087	0.045
	C1orf86	0	0	0	0	0	0	0	0
	CCND1	-0.015	0.071	0.055	0.04	0.064	-0.011	0.122	-0.068
	CDH1	-0.003	0.02	-0.073	-0.018	-0.081	-0.02	-0.047	-0.076
	CDK2	-0.006	0.035	0.024	0.033	0.011	0.068	0.081	-0.016
	CDK7	-0.067	0.007	0.033	0.024	0.155	0.076	-0.055	-0.024
	CDK9	-0.007	0.018	0.019	0.01	-0.002	-0.024	0.017	0.005
	CHEK1	-0.03	-0.008	-0.02	0.002	-0.009	-0.008	-0.007	0.005
	CHEK2	0.004	-0.029	0.007	-0.04	-0.05	-0.017	-0.03	-0.015
	DDB2	-0.007	-0.005	-0.005	0.005	-0.011	-0.006	-0.005	0.009
	ERCC2	-0.039	-0.067	0.015	-0.055	0.09	0.018	0.007	-0.024
	ERCC3	0.025	0.006	0.032	0.023	0.009	-0.027	-0.012	0.006
	ERCC4	0.042	0.099	0.096	0.057	-0.04	0.093	0.049	0.055
	ERCC5	0	0	0	0	0	0	0	0
	ERCC6	0.011	-0.034	-0.014	-0.005	0.018	-0.012	-0.031	-0.005
	FANCA	0.017	-0.007	0.035	0.012	0.054	0.078	0.047	-0.016
	FANCB	0.014	0.044	0.007	0.055	-0.036	0.01	0.041	0.034
	FANCC	0.033	0.052	-0.026	0.045	0.061	0.02	0.014	-0.007
	FANCD2	0.074	-0.05	0.027	-0.032	0.012	0.033	-0.028	-0.003
	FANCE	-0.008	-0.009	-0.065	-0.02	0.022	-0.068	0.096	-0.01
	FANCF	-0.002	0.053	-0.04	0.069	-0.015	0.008	0.131	-0.002
	FANCG	0.056	0.06	0.017	0.017	-0.066	0.048	-0.03	-0.033
	FANCI	0.003	-0.003	-0.01	-0.003	0.003	-0.003	-0.002	-0.004
	FANCL	-0.013	0.038	0.005	0.029	0.049	-0.061	0.007	-0.022
	FANCM	0.028	0.041	0.052	0.065	0.067	0.128	0.083	0.08
	FMN2	0.009	0.01	0	0.002	-0.025	-0.006	-0.007	0.005
	GADD45A	-0.007	0.001	0.004	-0.002	-0.002	0.02	-0.017	0.005
	HERC2	0.003	-0.003	0.005	-0.003	0.003	-0.003	-0.002	-0.004
	HIPK2	0.037	-0.032	0.065	0.061	-0.026	0.034	0.03	-0.051
	IKBKE	-0.009	0.002	0.001	-0.007	-0.017	-0.017	0.019	0.009
	MAPKAPK2	-0.016	0.018	0.001	0.021	-0.121	-0.013	0.012	-0.081
	MLH1	-0.079	-0.015	0.004	-0.078	-0.116	0.04	0.165	-0.096
	MRE11A	-0.031	0.006	0.037	0.021	-0.013	0.035	0.005	0.011
	MSH2	0.011	-0.04	0.028	-0.034	-0.029	-0.009	0.064	0.043
	MSH3	-0.001	-0.01	-0.005	-0.012	0.011	-0.008	-0.01	0.009
	MSH6	-0.039	-0.046	-0.057	-0.014	0.025	-0.107	0.079	-0.043
	MUTYH	-0.012	-0.067	0.033	0.006	-0.043	0.086	0.037	0.022
	NBN	-0.038	-0.006	0.018	0.013	0.021	0.13	0.067	-0.003
	NONO	0.012	-0.054	0.018	-0.015	0.013	0.036	-0.033	0.027
	NUAK1	-0.037	0.103	-0.092	-0.027	0.073	-0.085	0.206	-0.056
	OGG1	0.007	0.005	0.01	0.006	-0.005	0.006	0.005	0.009
	PALB2	-0.1	-0.109	0.002	-0.058	-0.031	0.033	0.077	0.029
	PARP1	-0.01	-0.003	0.005	-0.003	0.003	-0.003	-0.002	0.004
	PARP9	0.027	-0.118	0.02	0.003	0.046	0.071	-0.04	0.045
	PAXIP1	0.03	0.012	0.01	-0.008	0.076	0.008	0.016	0.022
	PCNA	0.011	-0.005	0.015	0.015	0.02	0.011	0.012	0.014
	PLK3	-0.01	0.015	0.131	-0.031	-0.013	0.14	0.175	0.043
	PMS1	-0.039	-0.001	-0.043	0.031	0.009	-0.009	0.064	-0.038
	PMS2	-0.04	0.007	-0.013	0.026	0.014	-0.028	-0.01	-0.018
	PRKDC	0.023	-0.008	0.014	-0.005	0.012	0.043	0.026	-0.023
	PTTG1	-0.018	-0.025	0.004	-0.001	0.004	0.028	0.026	0.005
	RAD21	-0.019	-0.124	0.095	-0.103	-0.15	0.038	-0.005	0.083
	RAD50	-0.02	0.081	-0.029	-0.009	-0.073	-0.047	0.124	-0.05
	RAD51	0.001	0.01	0.02	0.012	0.006	0.011	0.01	0
	RAD51L1	0.037	0	0.001	-0.008	-0.007	0.032	0.033	-0.034
	RBBP8	-0.049	-0.071	0.013	-0.128	-0.027	-0.092	-0.054	-0.056
	RIF1	0.046	-0.011	0.043	-0.048	-0.048	0.098	0.008	0.047
	SFPQ	0.007	0.011	-0.007	-0.001	0.004	0.006	0.026	0.005
	SMG1	0	0	0	0	0	0	0	0
	STK11	-0.018	0.034	-0.04	-0.02	-0.003	-0.041	-0.019	0.001
	TAOK1	-0.021	0.027	-0.004	0.001	0.017	0.023	-0.024	-0.019
	TAOK3	-0.018	0.013	0.036	-0.022	-0.034	-0.054	-0.001	0.028
	TFPT	-0.017	-0.051	-0.039	-0.047	-0.006	-0.004	-0.031	-0.022
	TLK1	-0.019	-0.085	-0.028	-0.103	-0.127	0.023	0.084	0.035
	TLK2	0.076	-0.01	0.039	0.013	-0.067	0.005	-0.024	0.017
	TOPBP1	-0.005	-0.018	-0.012	0.017	0.005	-0.05	-0.05	-0.015
	TP53BP1	-0.027	0.005	0.007	0.04	-0.001	-0.056	0.012	-0.026
	UBR5	0.002	0.066	-0.071	0.054	0.04	-0.047	0.105	0.068
	WRN	0.003	-0.003	-0.01	0.008	0.003	-0.003	-0.002	-0.004
	XPA	0.014	-0.002	-0.013	-0.007	-0.001	-0.007	-0.002	0.005
	XPC	0	0	0	0	0	0	0	0
	(c) Difference in average gene expression
	gene	17AAG	AZD6244	Irinotecan	PD0325901	Paclitaxel	RAF265	TAE684	Topotecan
	ABL1	-0.07	-0.02	-0.02	0.18	-0.02	-0.04	-0.07	0.24
	ACTL6A	-0.01	-0.14	-0.02	0.17	0.05	-0.06	-0.15	-0.01
	ACTR5	0.04	0.11	-0.05	-0.05	0	0.03	-0.25	0
	ACTR8	0.03	-0.02	0.05	-0.18	0.15	0.07	-0.09	-0.05
	AEN	0.01	-0.02	-0.28	-0.25	0.38	-0.31	-0.15	0.06
	ALKBH1	0.03	0.02	0.09	0.02	-0.17	0.21	-0.11	-0.07
	ALKBH2	0.07	0	0.07	-0.28	0.12	0.17	-0.13	0.22
	ALKBH3	0.02	-0.03	-0.32	0.22	0.62	-0.55	-0.24	0.99
	AP5S1	0.01	0.12	-0.04	0.32	0.25	-0.12	0.06	-0.08
	AP5Z1	0.04	-0.01	-0.04	-0.16	-0.32	-0.14	0	-0.22
	APBB1	0.03	-0.03	0.04	0.08	0.04	-0.05	0.03	0.06
	APEX1	0.08	0.05	0.01	0.08	-0.16	0.01	-0.24	-0.14
	APEX2	-0.03	-0.01	0.12	0.02	0.21	0.14	-0.11	-0.14
	APITD1	-0.04	-0.14	-0.05	0.42	0.19	-0.02	-0.3	0.2
	APLF	0.04	-0.11	0.13	-0.06	0.08	0.07	0.03	0.25
	APTX	0.01	-0.07	0.04	-0.12	0.07	0.03	-0.24	-0.12
	ASCC3	-0.08	-0.09	-0.09	0.02	-0.07	-0.08	-0.25	-0.3
	ATAD5	0.03	-0.08	0.07	-0.11	-0.06	0.05	-0.37	0.05
	ATF2	0.09	0.17	0.2	-0.42	-0.38	0.11	-0.13	0.36
	ATM	-0.04	0.02	-0.14	-0.66	-0.19	-0.41	-0.34	0.46
	ATMIN	-0.03	-0.16	0.19	0.12	-0.16	0.18	-0.06	-0.19
	ATR	-0.04	-0.04	-0.09	0.06	-0.27	-0.13	-0.12	-0.29
	ATRIP	-0.06	-0.1	0	-0.23	0.12	0.11	-0.2	-0.05
	ATRX	0.08	-0.14	0.14	0.43	-0.12	0.11	0.14	0.04
	BABAM1	0.05	-0.03	0.08	-0.27	-0.02	0.08	-0.05	0.02
	BACH1	-0.06	-0.01	-0.17	-0.31	0.18	-0.11	0.02	0.3
	BARD1	-0.08	-0.13	0.28	-0.15	-0.14	0.29	-0.33	0
	BAZ1B	0.08	-0.02	0.1	-0.52	-0.25	0.02	-0.15	-0.22
	BCCIP	0.1	-0.02	0.04	0.29	0.32	0.2	-0.31	0.17
	BRCA1	0.08	-0.08	-0.07	-0.24	-0.29	-0.12	-0.37	0.04
	BRCA2	0.02	-0.03	-0.06	0.08	-0.45	-0.23	-0.53	0.02
	BRCC3	-0.11	-0.08	0.11	0.61	-0.25	0.04	-0.1	-0.46
	BRD4	0.05	0.01	0.07	-0.03	-0.12	0.07	-0.08	0.01
	BRE	0.04	-0.04	0.21	-0.1	-0.06	0.17	0.1	-0.08
	BRIP1	0.06	-0.19	0.03	-0.11	-0.02	0.01	-0.46	0.25
	BRSK1	0.06	0.01	0	-0.25	-0.03	0.03	0.04	-0.1
	C11orf30	0	0.11	0.11	0.12	0	0.19	-0.1	-0.11
	C17orf70	0.13	0.14	-0.07	-0.12	-0.17	-0.08	-0.21	-0.12
	C19orf40	0.11	0.11	0.14	0.03	0.19	0.09	-0.2	0.11
	C1orf86	0.03	-0.07	0.02	0.26	0.27	0.05	-0.02	0.26
	CCAR2	0.05	0.22	0.02	-0.24	-0.05	0.11	-0.16	-0.03
	CCND1	-0.57	-0.34	-0.73	2.14	-0.14	-0.24	1.14	0.07
	CDC14B	-0.21	-0.26	-0.07	1.63	-0.36	0.1	0.62	0.57
	CDH1	-0.5	0.51	-0.77	1.41	-2.69	-0.52	0.68	-1.55
	CDK2	0.05	0.04	-0.22	-0.17	0.3	-0.32	-0.31	0.27
	CDK7	-0.08	-0.01	0	0.39	0.05	0.03	0.07	-0.11
	CDK9	-0.06	0.03	0	-0.29	-0.13	0.04	-0.19	-0.07
	CDS1	-0.4	0.13	0.02	1.28	-1.28	0.34	0.56	-1.6
	CEP164	-0.05	0.1	0.06	0.11	0.1	0.1	-0.09	0.21
	CEP63	0.01	-0.17	-0.03	0.1	-0.03	-0.09	-0.15	0.36
	CETN2	-0.03	0.05	0.24	0.82	0.23	0.29	0.38	0.03
	CHAF1A	0.03	-0.11	-0.02	-0.59	-0.06	-0.07	-0.4	0.08
	CHAF1B	0	-0.17	-0.01	0.1	0.48	-0.04	-0.49	0.22
	CHD1L	0.02	0.02	-0.16	-0.4	0.07	-0.2	-0.29	-0.34
	CHEK1	-0.02	-0.1	0.06	-0.08	0.32	0.1	-0.6	0.26
	CINP	-0.16	0.01	-0.04	0.13	-0.28	-0.01	-0.06	0.1
	CLOCK	-0.13	-0.04	0.01	0.5	-0.05	0.09	0.2	-0.21
	CLSPN	0.04	0.05	0.04	-0.1	-0.09	0.02	-0.23	0.15
	CUL4A	-0.11	0.01	-0.09	0.03	-0.32	-0.22	-0.26	-0.32
	CUL4B	-0.05	0.01	0.28	0.33	-0.17	0.05	0.2	0.38
	DCLRE1A	0.06	0	-0.09	0.04	0.3	-0.03	-0.23	0.2
	DCLRE1B	0.18	-0.12	0.11	0.11	0.06	0.25	-0.19	0.41
	DCLRE1C	0.1	0.12	-0.07	-0.16	0.12	-0.11	-0.18	-0.01
	DDB1	0.08	0.03	-0.02	-0.19	-0.04	-0.06	-0.15	-0.2
	DDB2	-0.39	0.08	-0.31	-0.13	0.07	-0.4	-0.12	0.05
	DNA2	0.09	-0.1	0.13	-0.16	-0.14	0.21	-0.44	-0.14
	DTL	0.05	-0.17	0.09	-0.4	0.24	-0.02	-0.41	0
	DTX3L	-0.17	0.26	-0.32	1.4	-0.47	-0.37	0.44	0.46
	E2F7	-0.08	-0.1	0.05	0.51	0.35	0.09	-0.09	0.6
	EGLN3	-0.19	-0.07	0.13	-0.09	-0.46	0.04	0.25	-1.14
	EID3	-0.35	-0.45	0.37	0.74	-0.47	0.63	-0.03	0.14
	EME1	0.14	-0.1	0.04	-0.16	0.27	0.08	-0.18	0.34
	EPC2	0	-0.03	-0.06	0.06	-0.16	-0.12	-0.12	0.14
	ERCC1	-0.06	-0.04	-0.12	0.04	0.45	-0.15	-0.19	0.24
	ERCC2	-0.05	0.01	0.04	0.22	-0.17	0.14	-0.07	0.17
	ERCC3	-0.02	-0.07	0	0.25	-0.06	0.09	-0.1	0.03
	ERCC4	0.08	-0.04	0.16	-0.39	-0.11	0.1	-0.05	0.07
	ERCC6	0.05	0.03	-0.02	0.01	-0.17	0.04	0.04	0.1
	ERCC6L2	-0.02	0.01	-0.01	-0.01	-0.41	0.05	-0.06	0.13
	ERCC8	-0.02	-0.11	0.07	-0.25	0.11	0.11	-0.33	0.2
	EXO1	0.1	-0.21	0.07	-0.15	0.24	-0.07	-0.42	0.07
	EXO5	0.06	0.11	0.25	0.3	-0.14	0.35	-0.2	0.11
	EYA1	0.33	-0.07	-0.37	-1.83	0.45	-0.53	0.04	0.67
	EYA2	0	0.08	0.32	-0.43	0.02	0.44	0.14	-1.08
	EYA3	0.07	0.05	-0.01	-0.31	-0.22	-0.04	-0.18	0.19
	EYA4	0.43	-0.06	0.14	-0.13	0.97	0.01	0.07	0.69
	FAM175A	0.07	0.02	-0.03	-0.59	0.12	0.04	-0.51	0.4
	FAN1	0.03	0.06	-0.07	-0.1	0.16	-0.01	-0.1	-0.03
	FANCA	0.05	-0.08	0.05	-0.03	-0.07	0.16	-0.36	0.17
	FANCB	0.12	-0.14	-0.02	0.16	0.1	-0.09	-0.2	0.29
	FANCC	-0.01	-0.13	0.22	-0.09	-0.09	0.25	-0.16	0.06
	FANCD2	0.1	-0.12	0.07	-0.08	0.11	0.06	-0.37	-0.18
	FANCE	0	0.06	0	-0.37	0.1	0.08	-0.29	0.32
	FANCF	0.04	0.07	-0.11	-0.89	0.17	-0.39	-0.3	-0.27
	FANCG	-0.08	-0.09	0.07	0.01	0.22	0.19	-0.35	-0.15
	FANCI	0.08	-0.17	-0.07	-0.21	0.17	-0.09	-0.42	0.26
	FANCL	0.02	-0.14	-0.16	0.27	-0.2	-0.19	-0.12	0.33
	FANCM	0.01	-0.01	0.04	0.24	-0.24	0.13	-0.28	-0.14
	FBXO31	0.08	-0.11	0	-0.15	-0.17	-0.01	-0.12	-0.1
	FBXO6	-0.53	0.49	-0.32	1.07	0.14	-0.25	0.14	-0.28
	FEN1	0.03	-0.16	0.04	-0.31	0.23	-0.01	-0.39	0.02
	FMN2	0.17	0.04	-0.15	0.45	0.72	-0.8	-0.11	0.83
	FNIP2	0.09	0.06	-0.25	-0.36	-0.04	-0.49	0.14	-0.24
	FOXM1	0.08	-0.19	0.13	0.13	0.05	0.2	-0.33	0.11
	FTO	0.09	-0.12	0.22	-0.16	0.29	0.08	0	0.15
	FZR1	-0.01	-0.06	0.05	0.01	0.08	0.04	-0.14	0.05
	GADD45A	0.02	-0.1	-0.15	0.39	0.2	-0.08	0.37	0.9
	GEN1	0.12	-0.21	0.04	-0.58	-0.41	-0.01	-0.39	-0.18
	GTF2H1	0.06	-0.01	-0.09	0.04	0.05	-0.17	-0.17	0.08
	GTF2H4	0.02	-0.13	0.12	0.38	0.26	0.28	-0.02	0.39
	GTF2H5	0.08	0	0	0.03	0.1	0.06	-0.01	0.07
	H2AFX	-0.14	-0.07	0.08	0.18	0.25	0.19	-0.38	0.05
	HAP1	0.04	0	0.06	-0.06	0.03	0.08	0	0
	HERC2	-0.04	-0.1	-0.1	-0.3	-0.06	-0.16	-0.17	-0.06
	HIPK2	-0.04	-0.02	-0.06	-0.19	0	-0.07	0.27	0.48
	HUS1	0.05	0	-0.02	0.09	-0.08	-0.13	-0.03	0.02
	HUWE1	0	0.05	0.06	-0.12	-0.02	0.06	-0.07	-0.03
	INIP	-0.03	-0.05	0.02	-0.01	-0.25	-0.05	-0.27	0.14
	INO80	-0.06	-0.07	-0.07	-0.21	-0.2	-0.06	-0.11	-0.21
	INO80C	-0.06	0.06	-0.14	-0.2	-0.21	0.1	-0.27	0.23
	INO80D	-0.03	0.07	-0.05	-0.25	-0.27	-0.11	-0.09	-0.16
	INO80E	0.15	-0.01	0.09	0.07	0.13	0.08	-0.14	0.14
	INTS3	0.05	0.08	0.07	-0.43	0	0.06	0.01	-0.29
	INTS7	0.01	0.02	0.08	-0.27	0.04	0.01	-0.25	-0.03
	JMY	0.05	0.08	0.05	-0.47	0.07	0.05	0.07	0.16
	KIAA0101	-0.04	-0.04	-0.1	-0.03	0.13	-0.03	-0.45	0.21
	KIN	0.16	0.18	-0.1	0.02	0.34	-0.16	-0.07	0.19
	LIG1	-0.01	-0.1	-0.1	-0.34	-0.58	-0.05	-0.44	-0.34
	LIG3	0.14	0.05	0.02	-0.55	0.06	-0.19	-0.35	-0.1
	LIG4	0.05	-0.06	-0.03	-0.27	0.19	-0.17	-0.21	0.15
	MACROD1	0.05	0.31	-0.32	-0.31	-0.47	-0.36	0.01	-0.8
	MACROD2	0.32	0.42	0.43	-0.61	0.32	0.53	0.16	-0.44
	MAD2L2	0.16	-0.13	0.26	0.03	0.67	0.25	-0.26	0.89
	MAPKAPK2	-0.08	0.04	0.06	0.02	-0.02	0.02	-0.04	-0.15
	MBD4	0.02	-0.03	0.06	-0.03	0.07	-0.04	-0.17	0.01
	MCM8	0.14	-0.06	0.05	0.01	0.23	0.07	-0.31	0.08
	MCM9	0.05	-0.01	0	0.04	-0.39	-0.03	-0.13	-0.38
	MCRS1	0.03	0.03	0.05	-0.18	0.09	0.13	-0.18	0.06
	MCTS1	0.05	-0.01	0.04	-0.11	-0.02	-0.03	-0.09	-0.15
	MDC1	0.14	0.05	0.11	-0.6	-0.23	-0.05	-0.15	0.17
	MED1	0.08	-0.08	0.16	-0.01	-0.02	0.12	-0.15	-0.77
	MGME1	0.1	0.02	-0.13	-0.14	-0.12	-0.12	-0.12	-0.36
	MGMT	0.24	0.38	0.22	0.39	-0.28	0.5	0.08	0.32
	MLH1	0.35	-0.15	0.23	-0.43	-0.06	0.02	0.08	-0.11
	MLH3	-0.07	0	0.08	0.09	-0.2	0.19	0.09	-0.24
	MMS19	0.14	0.03	-0.05	-0.23	0.11	0.06	-0.02	0.14
	MORF4L1	0.05	0	0.03	-0.15	0.12	-0.01	-0.06	0.21
	MORF4L2	0.04	-0.04	0.03	0.22	0.1	0.04	0.1	0.14
	MPG	-0.16	-0.22	-0.14	0.22	0.06	-0.19	0.07	-0.02
	MPP2	0.14	-0.12	0.14	0.04	0.19	0.22	0.15	0.16
	MPP7	-0.31	0.24	0.23	0.65	-0.8	0.35	0.16	-1.22
	MRE11A	0.02	-0.04	-0.11	-0.08	-0.38	-0.14	-0.24	0.14
	MSH2	0.16	-0.03	0.09	-0.17	0.01	0.14	-0.39	0.05
	MSH3	0	0	-0.1	-0.17	-0.17	-0.2	-0.2	-0.13
	MSH6	0.13	-0.18	0.2	-0.53	0.03	0.18	-0.31	-0.06
	MUM1	-0.01	-0.08	-0.04	-0.15	-0.02	-0.02	-0.12	0.04
	MUS81	0.02	0.04	0.08	-0.16	0.13	0.05	-0.07	0.15
	MUTYH	0.12	0.04	0.02	-0.25	-0.01	0.11	-0.18	0.09
	NABP1	-0.07	0.03	0.15	0.75	-0.23	0.3	0.38	0.52
	NABP2	0.06	-0.05	0.11	-0.13	0.41	0.08	-0.19	-0.03
	NBN	-0.2	0.1	-0.13	0.36	-0.02	-0.05	-0.22	-0.28
	NDNL2	0.1	-0.15	0.21	-0.53	0.12	0.18	-0.11	0.12
	NEIL1	-0.01	-0.01	0.04	-0.26	-0.32	0.14	0.03	-0.11
	NEIL2	0.02	0.04	-0.19	-0.13	0.39	-0.15	-0.07	0.32
	NEIL3	0.07	-0.02	0.32	0.15	0.42	0.39	-0.62	0.39
	NFRKB	-0.05	0.04	-0.04	-0.16	-0.21	0.08	-0.23	-0.11
	NHEJ1	0.08	0.02	-0.1	-0.56	0.07	-0.15	-0.11	0
	NONO	-0.01	0.02	0.05	-0.23	-0.1	0	-0.1	0.05
	NPAS2	-0.29	-0.02	-0.77	0.52	-0.06	-0.8	0.31	0.16
	NSMCE1	0.07	-0.03	-0.04	-0.08	-0.02	-0.15	-0.06	-0.04
	NSMCE2	0.01	0.05	0.03	0.02	0.53	0.05	-0.11	-0.11
	NSMCE4A	0.01	0.11	-0.06	-0.34	0.22	0.03	-0.49	0.05
	NTHL1	0.03	-0.12	0.01	-0.45	0.13	-0.06	-0.27	-0.26
	NUAK1	-0.12	-0.31	0.8	1.88	0.9	1.14	1.17	1.65
	OGG1	0.03	-0.15	0.22	-0.06	0.23	0.18	-0.16	0.04
	OTUB1	-0.01	0.09	-0.05	0.26	-0.17	0.02	-0.05	-0.28
	PALB2	0.14	0.08	-0.01	-0.07	-0.34	-0.03	-0.11	-0.18
	PARP1	0.13	-0.08	0.08	-0.52	-0.1	-0.08	-0.44	-0.21
	PARP9	-0.12	0.16	-0.14	1.14	-0.51	-0.1	0.37	0.27
	PARPBP	-0.08	-0.21	-0.08	0.1	0.39	-0.12	-0.62	0.08
	PAXIP1	0.1	-0.09	-0.15	-0.5	-0.17	-0.2	-0.24	0.05
	PCNA	0	-0.06	-0.06	0	0.01	-0.07	-0.28	-0.09
	PHF1	0.04	0.06	0.17	0.01	0.12	0.23	0.14	0.34
	PIF1	-0.07	-0.18	0.09	-0.3	-0.13	0.14	-0.42	0.11
	PLK3	0.04	0.12	-0.23	0.06	0.18	-0.1	0.13	-0.04
	PNKP	-0.08	-0.01	-0.04	-0.14	-0.04	0.09	0.05	-0.47
	POLB	0.15	0.12	-0.21	-0.19	0.25	-0.17	-0.04	0.24
	POLE	0.08	-0.03	-0.03	-0.06	-0.16	0.1	-0.33	-0.14
	POLH	-0.04	0.03	0.19	-0.64	0.17	0.08	-0.19	0.05
	POLI	0.1	0.06	0.18	-0.17	0.31	0.15	-0.02	0.23
	POLK	-0.08	-0.03	-0.11	0.01	0.13	-0.2	-0.01	0.45
	POLL	0.02	0.14	-0.01	-0.1	0.06	0.06	0.04	-0.03
	POLM	-0.11	0.03	-0.26	-0.38	-0.5	-0.25	-0.18	-0.32
	POLN	0.05	-0.02	-0.02	0.01	0.08	0.04	0.02	0.01
	POLQ	0.03	-0.14	0.02	0.01	-0.13	0.06	-0.41	-0.05
	PPP5C	0.02	-0.16	0.03	-0.28	0.1	0.13	-0.26	-0.22
	PRIMPOL	-0.03	-0.05	0.06	-0.3	0.41	0.15	-0.29	0.55
	PRKDC	0.04	0.08	-0.09	-0.53	-0.25	-0.14	-0.31	0.06
	PRMT6	0.16	-0.16	0.11	-0.36	0.12	0.09	-0.36	-0.12
	PRPF19	0.1	-0.14	0.01	0.08	0.23	-0.05	-0.26	-0.17
	PSMD14	-0.07	-0.09	0.03	0.33	0.3	0.06	-0.15	0.16
	PSME4	0.05	-0.02	0.1	-0.12	-0.15	0.1	-0.13	-0.28
	PTTG1	0.05	-0.18	0.1	0.22	0.38	0.04	-0.23	0.46
	RAD1	0.05	-0.06	0.19	-0.07	-0.18	0.19	-0.23	-0.06
	RAD17	0.11	-0.08	0.08	-0.58	-0.18	0.06	-0.18	0.06
	RAD18	0.12	-0.06	0.09	-0.11	0.25	0.09	-0.34	0.04
	RAD21	-0.01	0.12	0.04	-0.13	0.24	0.07	-0.28	-0.22
	RAD23A	0.01	0.05	0.02	-0.4	0.05	-0.03	-0.07	0.1
	RAD23B	-0.1	-0.17	0	0.18	0.1	0.02	-0.1	-0.09
	RAD50	0.08	-0.06	0.11	0.14	-0.48	0.14	-0.05	0.03
	RAD51	0	-0.11	0.03	-0.63	0.01	0.05	-0.44	-0.2
	RAD51AP1	0.15	-0.17	0.03	0.25	0.08	0.15	-0.51	0.17
	RAD51B	-0.02	0.02	0	-0.05	-0.06	0	-0.19	-0.02
	RAD51C	0.15	-0.12	0.05	-0.22	0.35	0.09	-0.47	0.35
	RAD51D	0.07	0.07	0.02	-0.39	0.18	-0.07	-0.24	0.11
	RAD52	0.06	0.12	-0.06	0.02	-0.11	0.07	-0.17	-0.11
	RAD54B	0.02	0.04	-0.06	0.1	0.19	0.02	-0.22	0.14
	RAD54L	0.11	-0.01	0.06	0.05	-0.06	0.22	-0.44	0.18
	RAD9A	0.01	0.02	0.06	-0.07	-0.13	0.12	-0.03	-0.22
	RBBP8	-0.01	-0.06	0.1	-0.46	-0.18	0.13	-0.38	0.29
	RBX1	0.02	-0.06	0.1	-0.27	-0.01	0.1	-0.23	0.03
	RECQL5	0.07	0.05	-0.02	-0.16	-0.11	-0.01	-0.06	-0.09
	REV1	-0.02	-0.01	0.04	0.23	-0.47	0.06	-0.07	-0.13
	REV3L	0.09	-0.15	-0.02	-0.07	-0.01	-0.33	-0.09	-0.02
	RFWD3	-0.04	-0.07	-0.08	-0.09	-0.38	-0.07	-0.4	0.08
	RHNO1	0.14	-0.05	0.15	0.07	0	0.12	-0.17	-0.08
	RIF1	0.03	-0.08	-0.03	0.25	-0.08	0.01	-0.21	0.01
	RNF168	0.06	-0.08	0.13	-0.08	-0.07	0.16	-0.13	-0.09
	RNF169	0.03	0.12	-0.01	-0.02	-0.27	0.01	-0.19	-0.18
	RNF8	0.08	0.07	-0.02	-0.04	-0.05	-0.03	-0.12	0.17
	RPA1	0.02	-0.19	0.15	-0.22	0.02	0.17	-0.23	0.18
	RPA2	0.13	0.1	0.01	-0.22	0.16	0	-0.44	0.55
	RPA3	0	-0.21	0.2	-0.19	-0.35	0.19	-0.28	0.07
	RPA4	0.04	-0.08	-0.23	0.09	-0.25	-0.23	-0.24	0.13
	RRM2B	-0.15	0.17	-0.21	-0.35	0.13	-0.21	-0.11	-0.2
	RTEL1	-0.04	0.03	0	0.04	0.09	0.14	-0.05	0.01
	RUVBL1	0.11	0.01	-0.03	-0.26	0.13	-0.07	-0.33	0.14
	RUVBL2	-0.03	-0.04	-0.04	-0.06	-0.04	0.02	-0.29	0.1
	SETMAR	-0.02	-0.12	0.02	0.13	0.37	-0.2	-0.37	-0.27
	SETX	-0.03	-0.06	-0.01	-0.04	-0.06	-0.02	-0.14	-0.02
	SFPQ	0.05	0.1	-0.02	-0.25	-0.39	-0.07	-0.34	-0.11
	SFR1	0	0.06	-0.06	-0.06	-0.01	0.12	-0.16	0.3
	SHPRH	0.2	-0.03	0.02	-0.56	-0.1	-0.07	-0.3	-0.39
	SIRT4	0.09	-0.05	0.23	-0.17	0.16	0.25	-0.05	0.19
	SLX4	0.03	-0.05	0.08	-0.12	0.03	0.08	-0.1	0.07
	SMARCAD1	0.08	-0.04	0.05	-0.38	0.09	0.08	-0.2	-0.04
	SMC1A	0.03	-0.06	0.04	-0.25	0.05	-0.05	-0.14	-0.1
	SMC3	0.05	-0.19	0.02	0.23	0.42	0.12	-0.17	0.44
	SMC5	-0.17	-0.12	-0.2	0.21	-0.36	-0.15	-0.26	0.14
	SMC6	0.11	-0.16	0.11	-0.24	-0.18	0.2	-0.28	-0.08
	SMG1	0.05	-0.11	0.08	0.11	-0.54	0.05	-0.06	-0.11
	SMUG1	-0.01	0	-0.18	-0.11	0.16	-0.15	-0.01	-0.3
	SPDYA	0.06	-0.02	0.06	-0.01	0.01	0.05	0.02	0.07
	SPIDR	-0.03	0.06	-0.07	0.01	-0.11	0.06	-0.14	-0.15
	SPRTN	0.08	0.06	0.05	-0.02	-0.09	-0.09	-0.11	0.01
	SSRP1	0.02	-0.09	0.06	-0.15	-0.23	0.04	-0.32	0.12
	STK11	-0.06	0.01	0.01	-0.17	-0.19	0	-0.07	0.04
	STRA13	0.01	-0.05	-0.07	0.32	0.01	0.07	-0.18	-0.22
	STUB1	-0.09	-0.11	-0.07	0.14	-0.01	-0.11	0.08	-0.18
	SUPT16H	0.02	-0.13	0.06	0.24	0.1	0.11	-0.3	-0.04
	SWI5	-0.07	-0.05	0.24	0.7	0.47	0.25	0.12	0.17
	SWSAP1	0.08	0.11	0.01	-0.32	-0.23	-0.04	-0.13	-0.59
	TAOK1	0.02	-0.02	0.09	0.29	-0.07	0.1	0.03	-0.1
	TAOK3	-0.36	0.14	-0.39	0.21	-0.32	-0.5	-0.29	-0.01
	TDP1	0.03	0.06	0.18	0.01	-0.16	0.29	-0.28	-0.26
	TDP2	-0.08	-0.07	0.13	-0.06	0.19	0.17	-0.18	-0.16
	TFPT	0.08	-0.08	-0.04	0.02	0.28	-0.2	-0.17	0.15
	TICRR	0.13	-0.11	-0.01	-0.21	-0.03	0.01	-0.42	0.05
	TIMELESS	0.04	-0.05	0.13	-0.22	-0.11	0.18	-0.22	-0.11
	TIPIN	0.11	-0.12	-0.1	-0.01	0.21	0.01	-0.5	0.46
	TLK1	-0.04	0.05	0.11	-0.23	-0.4	0.04	-0.21	-0.16
	TLK2	0.09	0.09	-0.01	-0.24	0.15	0.04	-0.18	-0.01
	TONSL	-0.09	0.11	-0.19	-0.09	0.02	-0.05	-0.17	-0.22
	TOPBP1	0.1	-0.12	0.03	-0.18	-0.04	0.02	-0.24	0
	TOPORS	-0.02	0.16	-0.06	-0.1	-0.64	-0.06	-0.21	-0.09
	TP53BP1	0.04	-0.24	0.18	0.32	0.22	0.21	0.05	0.18
	TREX2	-0.01	-0.01	0.02	-0.01	0.01	0.05	-0.05	0
	TRIP12	-0.01	0.03	0.03	0.09	-0.38	0.02	-0.02	0.03
	TTC5	0.01	0.08	0.04	-0.2	-0.38	0.08	-0.22	-0.18
	UBE2A	-0.03	0	0.25	0.04	0.11	0.2	-0.07	-0.08
	UBE2B	0	-0.05	-0.05	-0.3	0.25	-0.07	-0.07	0.15
	UBE2D3	-0.01	0.05	0.03	-0.2	0.16	0.08	-0.22	-0.07
	UBE2N	0.1	-0.01	-0.02	-0.52	0.03	-0.03	-0.41	-0.26
	UBE2T	0.04	-0.14	0.11	-0.2	0.43	0.1	-0.36	0.05
	UBE2W	-0.05	0.1	-0.09	0.26	-0.01	-0.01	0.03	-0.28
	UBR5	-0.04	-0.01	-0.04	-0.56	-0.41	-0.01	-0.24	-0.45
	UCHL5	0	0.05	-0.21	-0.36	-0.12	-0.28	-0.37	0.02
	UIMC1	0.04	-0.1	0.09	-0.16	0.13	0.14	-0.13	-0.04
	UNG	-0.07	-0.07	-0.05	0.09	-0.05	0.06	-0.24	-0.14
	USP1	0.11	-0.14	0.15	0.22	0.08	0.21	-0.24	0.18
	USP10	0.07	-0.16	0.06	0.34	0.03	0.15	-0.19	-0.04
	USP28	-0.06	0.03	0.16	-0.29	-0.32	0.21	-0.13	0.22
	USP3	-0.14	0.05	-0.14	-0.18	-0.31	0	-0.19	-0.31
	USP47	0.14	-0.09	0.09	0.2	0.11	0.04	-0.07	0.01
	USP7	0.03	-0.05	0.05	-0.55	-0.02	0	-0.27	-0.41
	UVSSA	-0.07	-0.02	-0.1	-0.21	-0.21	-0.13	-0.07	0.07
	VCP	-0.17	-0.07	0	0.02	-0.01	0.02	-0.1	-0.24
	WRN	0.17	-0.05	0.02	0.06	0.18	0.13	-0.32	0.22
	WRNIP1	-0.04	0.02	-0.07	0.05	-0.25	-0.14	-0.12	0.19
	XAB2	0.07	0.05	0	-0.08	0.03	0.04	0	-0.03
	XPA	-0.01	-0.04	0.02	-0.12	-0.21	0.04	-0.33	-0.05
	XPC	-0.04	-0.11	-0.03	-0.22	0.32	0.04	0.01	-0.24
	XRCC1	0.03	-0.07	0.12	-0.2	-0.05	0.1	-0.09	0
	XRCC2	0.22	-0.06	-0.06	-0.2	-0.1	0.06	-0.22	-0.04
	XRCC3	-0.03	-0.02	0.01	0.04	-0.39	0.13	-0.18	-0.16
	XRCC4	-0.02	0.02	-0.19	0	0.19	-0.11	-0.14	0.4
	XRCC5	-0.02	0.01	-0.01	-0.25	-0.08	-0.06	-0.25	0
	YY1	-0.04	0.09	0.08	0.04	-0.29	0.11	-0.1	-0.15
	ZFYVE26	-0.06	0.05	0	0.2	-0.2	0.04	0.04	-0.11
	ZMAT3	-0.05	0.05	-0.37	-0.16	0.47	-0.62	0.05	0.09
	ZNF385A	0.01	-0.08	-0.11	0.14	0.18	0.02	-0.03	-0.5
	ZRANB3	0.05	0.04	0.16	0.17	-0.1	0.23	-0.27	0.06
	ZSWIM7	0.15	-0.03	0.05	-0.09	-0.01	0.14	-0.03	0.29

## Sheet: Table S8
Supplementary Table S8
	Table S8: Difference between frequencies of mutation/variation in drug resistant and sensitive cancer cell lines, for tyrosin protein kinases
	# Only drugs having at least 20 cell lines as resistant or sensitive are shown.
	(a) Difference in gene mutation
	gene	17AAG	AZD6244	Irinotecan	PD0325901	Paclitaxel	RAF265	TAE684	Topotecan
	AATK	0.032	-0.035	-0.014	-0.029	0.045	0.035	0.017	-0.003
	ABL1	-0.039	-0.007	-0.003	-0.026	0.035	0.004	0.01	-0.008
	ABL2	-0.013	0.024	0.044	0.036	-0.028	-0.006	-0.012	0.033
	ALK	0.068	-0.05	0.022	-0.017	-0.046	0.066	0.02	0.003
	AXL	0.042	0.034	0.038	0.002	0.029	0.049	0.031	0.007
	BLK	0.017	0.021	-0.001	0.013	-0.005	-0.005	0.019	0
	BMX	0.001	-0.013	0.02	0.004	-0.007	0.001	0.022	0.005
	BTK	-0.016	0.003	-0.007	0.011	0.027	-0.023	-0.031	-0.012
	CLK1	-0.016	0.026	-0.012	-0.004	-0.01	-0.015	-0.009	-0.008
	CLK2	-0.013	0.024	-0.012	0.016	0.026	0.023	0.022	0.005
	CLK3	-0.01	0.021	0.005	0.013	-0.005	0.023	0.019	0
	CLK4	0.026	0.019	0.008	0.008	-0.037	-0.026	0.034	0.01
	CSF1R	0.046	0.042	-0.027	0.037	-0.026	0.034	-0.028	0.019
	CSK	0.01	0.016	-0.001	0.007	0.001	-0.005	-0.019	0.001
	DDR1	-0.013	0.019	-0.045	0.008	0.029	0.037	-0.068	-0.016
	DDR2	-0.019	0.042	-0.045	0.025	0.024	-0.026	0.038	-0.007
	DSTYK	-0.046	0.042	-0.001	0.014	-0.009	0.037	0.005	0.028
	DYRK1A	-0.003	0.039	-0.007	0.022	-0.023	-0.007	0.036	-0.003
	DYRK1B	0.008	0.029	0.004	-0.001	0.004	-0.04	0.026	0.005
	DYRK2	-0.019	0.011	0.009	-0.024	-0.013	0.023	-0.04	0.005
	DYRK3	0.011	0.009	-0.028	-0.004	-0.01	-0.037	-0.043	0.001
	DYRK4	0.013	0.024	0.008	0.036	0.022	0.043	0.055	-0.012
	EGFR	-0.038	-0.019	-0.003	0.025	-0.038	-0.003	-0.07	0.043
	EIF2AK2	-0.011	0.01	-0.011	0.001	-0.011	0.008	-0.057	0
	EPHA1	-0.01	0.034	0.004	0.016	-0.035	0.009	0.031	0.006
	EPHA10	0.015	0.011	0.014	0.008	0.019	-0.001	0.043	0.01
	EPHA2	-0.012	-0.007	0.003	-0.015	0.019	-0.018	0.01	-0.016
	EPHA3	-0.001	0.007	0.025	0.043	0.036	-0.015	0.022	-0.011
	EPHA4	-0.019	-0.007	0.007	0.007	0	-0.006	-0.007	-0.011
	EPHA5	0.016	0.064	-0.011	0.079	0.015	0.069	0.041	-0.019
	EPHA6	0.033	-0.029	-0.036	0.022	-0.046	-0.01	0.039	-0.033
	EPHA7	-0.019	-0.048	0.013	-0.035	-0.046	-0.01	0.072	0.029
	EPHA8	0.009	-0.001	-0.018	0.003	0.013	0.004	0.015	0.011
	EPHB1	-0.007	0.006	-0.025	-0.001	-0.03	-0.038	-0.063	-0.006
	EPHB2	-0.035	0.032	-0.036	0.033	0.014	0.046	0.029	-0.061
	EPHB3	-0.019	-0.025	0.005	-0.024	0.004	0.006	0.026	-0.013
	EPHB4	-0.015	-0.004	0.013	-0.012	-0.017	0.026	0.012	0.006
	ERBB2	-0.05	0.021	-0.039	0.021	-0.009	0.035	0.019	-0.008
	ERBB3	-0.021	0.038	0.022	0.026	-0.026	0.004	0.051	-0.02
	ERBB4	0.019	-0.011	0.021	0.007	0.067	-0.02	0.039	0.013
	FER	0.015	-0.007	-0.012	-0.049	0.002	-0.001	0.043	-0.016
	FES	0.021	0.011	0.025	0.01	0.007	0.031	0.026	0.005
	FGFR1	-0.006	-0.012	-0.013	-0.009	-0.009	-0.007	-0.028	-0.017
	FGFR2	-0.047	0.019	0.019	-0.006	-0.039	0.023	0.017	0.024
	FGFR3	0.022	-0.055	-0.008	-0.02	0.03	0.032	-0.019	0.001
	FGFR4	0.01	0.003	-0.028	-0.001	0.01	-0.023	0.036	-0.012
	FGR	0.014	0.006	-0.001	0.004	0.009	-0.005	-0.012	-0.022
	FLT1	0.026	-0.011	-0.031	0.032	-0.079	0.08	-0.012	-0.011
	FLT3	-0.028	-0.058	-0.024	-0.035	-0.017	-0.036	0.012	-0.012
	FLT4	-0.011	-0.002	-0.051	0.002	0.011	-0.021	-0.07	-0.038
	FRK	0.01	-0.021	0.036	-0.005	0.017	0.014	0.014	0.009
	FYN	-0.007	-0.018	-0.012	-0.002	-0.002	-0.002	-0.017	-0.004
	HCK	-0.019	-0.007	0.004	-0.013	0.021	0.006	0.026	-0.003
	IGF1R	0.036	0.003	-0.007	0.022	-0.023	0.015	-0.031	-0.03
	INSR	0.015	0.047	0.008	0.031	-0.015	-0.038	0.043	-0.016
	INSRR	-0.005	-0.001	-0.026	0.011	-0.007	-0.002	0.015	0.012
	ITK	0.019	-0.017	-0.019	0.018	0.011	0.037	0.017	-0.003
	JAK1	-0.046	0.006	0.027	-0.001	-0.013	-0.051	-0.029	-0.006
	JAK2	0.012	0	0.015	-0.004	-0.021	0.015	0.034	0.001
	JAK3	-0.012	-0.007	0.024	-0.003	0.019	-0.001	0.043	-0.026
	KDR	0.024	-0.04	0.047	-0.003	0.047	-0.04	0.046	0.007
	KIT	0.001	0.047	0.004	0.044	-0.031	0.02	0.043	0.019
	LCK	0.014	0.024	0.005	0.004	-0.007	-0.005	-0.012	-0.012
	LTK	0.008	0.026	-0.027	0.01	-0.013	0.001	-0.007	-0.003
	LYN	0.02	0.018	0.021	0.021	-0.019	-0.005	0.017	0.005
	MAP2K1	-0.005	-0.044	-0.006	-0.036	-0.029	0.006	-0.007	-0.03
	MAP2K2	-0.02	0.018	0.02	0.01	-0.002	-0.002	-0.05	0.005
	MAP2K3	0.009	-0.001	0.014	0.003	-0.02	0.045	-0.019	0.02
	MAP2K4	0.008	-0.025	-0.012	-0.001	-0.013	-0.018	-0.075	0.005
	MAP2K5	0.022	0.016	0.02	0.007	0.001	-0.03	0.014	0.009
	MAP2K6	-0.011	0.01	-0.001	0.012	0.006	-0.013	0.01	0
	MAP2K7	-0.007	-0.018	-0.027	-0.013	-0.019	0.02	-0.017	-0.013
	MATK	0.027	0.024	-0.017	0.027	-0.007	0.004	-0.012	-0.022
	MERTK	-0.025	0.03	0.008	-0.026	-0.031	0.026	-0.024	0.019
	MET	-0.039	0.006	0.025	0.013	0.022	0.016	0.055	0.015
	MST1R	0.003	0.004	-0.008	-0.003	0.008	0.032	0.019	-0.025
	MUSK	0.001	0.006	0.003	0.001	0.056	-0.052	-0.046	0.007
	NEK1	-0.005	0.035	0.029	0.003	0.013	0.048	0.015	0.011
	NTRK1	0.007	-0.028	0.035	-0.006	0.021	0.026	-0.026	0.024
	NTRK2	0.01	-0.051	0.003	-0.012	0.01	0.018	0.003	0.015
	NTRK3	-0.028	0.017	-0.004	0.016	0.026	0.032	0.067	0.02
	PDGFRA	-0.007	0.042	0.017	0.034	-0.013	-0.035	0.005	-0.016
	PDGFRB	-0.033	0.019	-0.008	0.006	-0.006	-0.057	-0.016	-0.012
	PTK2	-0.04	0	-0.012	0.008	-0.021	-0.01	0.034	-0.016
	PTK2B	-0.005	-0.007	-0.016	-0.013	0.004	0.001	-0.007	-0.013
	PTK6	0.024	-0.01	0.03	-0.004	0.009	0.004	0.024	-0.008
	RET	-0.005	-0.001	-0.002	0.014	0.03	0.032	0.015	-0.007
	ROR1	-0.019	0.011	-0.006	0.01	0.004	-0.015	-0.075	-0.003
	ROR2	-0.007	-0.027	0.017	-0.009	0.019	0.03	0.041	-0.02
	ROS1	0.033	0.025	-0.006	0.03	-0.084	0.044	0.039	0.021
	RYK	0.041	0.006	0.036	-0.007	-0.007	-0.002	0.022	0.014
	SGK223	-0.02	0.004	0.028	0.01	0.025	0.035	-0.014	0.011
	SRC	0.02	-0.018	0.036	-0.002	-0.019	0.02	0.017	0.005
	SRMS	0.004	0.003	0.02	0.001	-0.005	0.001	0.019	0.018
	STYK1	0.014	0.006	0.01	-0.007	-0.007	0.02	0.022	0.023
	SYK	0	0	-0.023	-0.015	-0.004	-0.096	0.034	-0.026
	TEC	0	-0.017	-0.023	-0.015	-0.021	0.039	-0.033	-0.008
	TEK	0.026	-0.012	0.012	0.001	0.008	0.018	0.022	-0.038
	TESK1	0.001	-0.007	-0.005	-0.022	-0.011	-0.013	0.01	-0.008
	TESK2	-0.023	0.003	0.01	0.013	-0.021	-0.008	0.019	0.018
	TIE1	0.021	-0.012	0.008	0.014	-0.009	0.039	0.038	0.028
	TNK1	-0.011	0.01	-0.001	0.001	-0.011	0.011	0.01	-0.018
	TNK2	-0.007	-0.012	0.016	-0.058	0.004	-0.013	0.039	-0.006
	TTK	-0.014	0.056	0.022	0.005	0.009	-0.035	0.034	-0.015
	TXK	0.005	-0.005	0.025	-0.01	-0.015	-0.032	0.029	0.018
	TYK2	0.042	0.04	0.024	0.033	-0.006	0.007	0.053	-0.008
	TYRO3	-0.01	-0.033	-0.022	-0.033	0.012	-0.064	0.019	-0.026
	WEE1	0.015	-0.007	0.016	0.001	0.006	0.011	-0.024	0
	WEE2	-0.012	-0.061	-0.034	-0.026	0.035	0.029	-0.091	-0.016
	YES1	0.005	-0.005	-0.028	0.013	0.018	-0.013	-0.005	0.001
	ZAP70	-0.025	-0.007	-0.017	-0.003	0.002	-0.018	0.043	0.002
	(b) Difference in gene variation
	gene	17AAG	AZD6244	Irinotecan	PD0325901	Paclitaxel	RAF265	TAE684	Topotecan
	AATK	-0.003	-0.017	-0.045	0.015	-0.043	0.046	0.003	-0.006
	ABL1	-0.002	0.05	-0.006	0.005	0.014	-0.051	0.033	-0.01
	ABL2	-0.09	0.022	-0.023	0.001	-0.03	-0.034	-0.018	0.02
	ALK	0	0	0	0	0	0	0	0
	AXL	-0.019	-0.018	0.002	0.002	0.018	0.002	-0.017	0.005
	BLK	-0.011	-0.012	0.02	-0.012	0.001	-0.01	-0.009	0.006
	BMX	0	-0.007	0.023	0.02	-0.014	0.026	0.043	-0.008
	BTK	0.059	0.043	0.057	0.084	-0.007	0.036	0.016	0.017
	CLK1	0.017	0.044	0.007	0.017	0.005	0.004	0.007	-0.013
	CLK2	0.002	0.016	0.003	0.016	0.049	0.034	0.031	0.014
	CLK3	-0.014	-0.013	-0.009	0.012	-0.011	0.056	0.022	-0.004
	CLK4	0.02	0.052	0.01	0.033	-0.073	-0.002	0.014	0.011
	CSF1R	0.041	-0.008	0.013	-0.03	-0.025	0.085	0.014	0.036
	CSK	-0.006	0.039	-0.024	0.014	-0.047	-0.004	-0.032	-0.046
	DDR1	-0.015	0.068	-0.046	0.02	-0.028	-0.053	0.003	0.01
	DDR2	0.011	-0.042	0.084	-0.006	-0.026	0.035	0.121	0.02
	DSTYK	0.009	-0.008	0.011	0.002	0.008	0.013	-0.007	-0.005
	DYRK1A	0.01	0.062	0.001	0.026	-0.013	-0.027	0.057	-0.008
	DYRK1B	0.003	0.008	0.007	-0.018	0.005	-0.027	0.041	-0.013
	DYRK2	-0.021	-0.012	-0.033	0	-0.018	0.068	0.059	-0.022
	DYRK3	0.02	-0.025	-0.031	0.006	0.001	-0.021	-0.041	0.005
	DYRK4	-0.054	0.029	0.025	0.062	0.029	0.013	0.048	-0.039
	EGFR	-0.01	-0.003	0.005	-0.003	0.003	-0.003	-0.002	0.004
	EIF2AK2	0.004	0.037	0.004	-0.044	-0.042	0.04	0.017	0.033
	EPHA1	0.014	-0.013	0.022	-0.015	-0.003	0.052	0.021	-0.004
	EPHA10	-0.061	0.037	-0.094	0.056	-0.025	0.034	-0.09	-0.085
	EPHA2	-0.023	0.053	-0.113	0.037	-0.105	-0.134	-0.045	-0.036
	EPHA3	-0.045	-0.029	-0.096	-0.012	0.071	-0.035	0.13	-0.041
	EPHA4	-0.005	0.006	0.031	-0.007	0.002	-0.073	0.017	0.024
	EPHA5	-0.156	0.003	-0.013	0.029	-0.069	0.047	-0.125	-0.03
	EPHA6	-0.008	0.097	0.017	0.11	-0.076	0.058	0.153	-0.041
	EPHA7	0	0	0	0	0	0	0	0
	EPHA8	0.026	-0.037	0.04	-0.06	-0.085	0.028	0.261	0.126
	EPHB1	0.004	0.009	0.023	0.001	-0.034	0.06	0.01	0.016
	EPHB2	0.009	0.01	-0.005	0.002	0.008	0.013	0.026	0.013
	EPHB3	0.032	-0.112	0.107	-0.096	0.133	-0.053	0.016	0.003
	EPHB4	0.001	-0.013	0.016	-0.004	-0.003	0.03	0.021	0.004
	ERBB2	-0.013	-0.077	0.005	-0.013	0.013	-0.111	-0.104	-0.076
	ERBB3	0.052	0.088	-0.022	0.082	-0.062	-0.132	-0.046	-0.026
	ERBB4	-0.123	-0.037	-0.133	0.052	0.032	-0.121	0.056	-0.073
	FER	-0.014	0.132	-0.041	0.088	-0.006	-0.035	0.063	-0.015
	FES	-0.005	-0.055	0.047	-0.029	-0.011	0.008	0.051	0.021
	FGFR1	0.01	0.019	-0.02	0	-0.028	-0.001	0.033	-0.034
	FGFR2	-0.021	0.039	0.06	-0.015	0.041	0.065	-0.011	0.028
	FGFR3	0.003	-0.057	0	-0.004	-0.033	-0.03	0.013	0.002
	FGFR4	-0.024	0	-0.002	-0.038	-0.027	-0.001	0.034	-0.01
	FGR	-0.021	-0.018	0.003	-0.017	0.011	-0.016	-0.051	-0.021
	FLT1	-0.041	0.015	0.05	0.014	0.025	0.008	-0.019	-0.001
	FLT3	0.003	-0.003	0	0.008	0.003	-0.003	-0.002	0.004
	FLT4	0.049	-0.034	-0.068	-0.006	-0.039	0.006	0.055	0.011
	FRK	0.059	-0.024	0.045	0.061	-0.128	0.05	-0.118	0.01
	FYN	-0.013	-0.043	-0.045	0.008	0.036	0.028	-0.058	-0.008
	HCK	-0.006	-0.009	-0.014	-0.028	0.063	0.04	0.091	0.011
	IGF1R	0.019	-0.041	-0.004	-0.092	-0.071	-0.048	-0.016	-0.045
	INSR	0.077	-0.023	0.12	-0.048	-0.02	-0.091	-0.036	0.049
	INSRR	-0.031	0.067	0.01	0.054	0.084	-0.03	0.004	-0.014
	ITK	0.03	-0.035	-0.007	0.013	0.025	0.001	0.017	-0.021
	JAK1	0.023	-0.079	-0.009	-0.021	-0.013	-0.093	0.135	-0.038
	JAK2	0.067	0.023	-0.061	0.002	0.102	-0.067	0.01	-0.058
	JAK3	-0.002	0.053	0.02	0.062	-0.011	0.008	0.098	-0.028
	KDR	0.052	0.002	0.082	-0.026	0.076	0.059	-0.04	0.035
	KIT	0.038	0.004	-0.131	0.028	-0.036	-0.009	0.015	-0.095
	LCK	0.013	-0.013	0.022	0	-0.027	-0.011	-0.046	-0.004
	LTK	0.082	0.026	0.017	0.087	-0.093	-0.052	-0.015	0.048
	LYN	0.027	0.086	-0.004	0.047	-0.022	0.005	-0.006	-0.041
	MAP2K1	-0.018	-0.038	-0.019	-0.055	-0.036	0.031	-0.019	-0.026
	MAP2K2	0.033	-0.108	0.021	-0.081	-0.127	0.021	-0.059	-0.062
	MAP2K3	-0.01	-0.003	0.005	-0.003	0.003	-0.003	-0.002	0.004
	MAP2K4	0.025	-0.017	-0.002	0.008	-0.02	-0.013	-0.068	0.01
	MAP2K5	0.018	0.018	0.012	0.017	0.011	-0.104	-0.017	0.015
	MAP2K6	0.015	-0.057	-0.057	0.066	-0.021	0.023	-0.098	0.017
	MAP2K7	0.043	0.001	-0.043	-0.033	0.008	0.092	0.05	-0.038
	MATK	0.043	0.037	-0.022	0.013	0.025	0.054	-0.051	-0.029
	MERTK	-0.064	-0.066	-0.035	-0.002	0.006	-0.109	-0.058	-0.02
	MET	0.006	-0.035	0.012	0.013	-0.044	0.045	-0.048	0.016
	MST1R	-0.017	-0.031	-0.003	-0.025	-0.018	0.013	0.038	-0.009
	MUSK	0.057	0.062	-0.016	0.003	0.15	-0.061	0.163	-0.013
	NEK1	-0.036	-0.024	-0.104	-0.045	-0.017	-0.104	0.037	-0.046
	NTRK1	0.03	-0.079	0.024	-0.046	0.004	0.001	0.047	-0.043
	NTRK2	-0.023	-0.006	-0.002	-0.04	0.057	-0.094	0.025	-0.027
	NTRK3	0.02	0.031	-0.002	-0.002	-0.041	-0.017	-0.005	-0.001
	PDGFRA	0	0	0	0	0	0	0	0
	PDGFRB	-0.012	-0.095	-0.091	-0.11	-0.007	-0.029	-0.132	-0.027
	PTK2	0.008	-0.022	-0.03	0.003	-0.004	0.032	0.011	-0.064
	PTK2B	0.024	-0.009	-0.048	-0.009	-0.018	-0.037	-0.041	-0.042
	PTK6	0.016	0.032	-0.003	0.005	-0.02	-0.028	-0.039	-0.06
	RET	-0.004	-0.008	-0.01	-0.009	-0.009	-0.008	-0.007	-0.005
	ROR1	0	0	0	0	0	0	0	0
	ROR2	-0.051	-0.017	0.029	-0.016	0.011	0.039	0.071	-0.016
	ROS1	0.019	-0.015	-0.002	-0.007	-0.12	-0.019	0.157	-0.008
	RYK	0.055	0.039	0.077	0.068	0.109	0.086	-0.036	-0.001
	SGK223	0.03	-0.044	0.008	-0.053	-0.075	-0.033	-0.021	0.01
	SRC	-0.01	-0.003	0.005	-0.003	0.003	-0.003	-0.002	0.004
	SRMS	0.095	0.05	0.094	0.041	0.053	0.053	-0.015	0.024
	STYK1	0	-0.006	0.027	-0.016	-0.01	-0.003	-0.021	0.022
	SYK	0.005	0.019	-0.01	0.093	-0.099	-0.052	0.058	0.02
	TEC	-0.065	0.014	-0.015	-0.028	-0.039	-0.004	0.015	-0.046
	TEK	0.003	0.041	-0.029	0	-0.016	-0.026	0.021	-0.006
	TESK1	-0.122	0.027	-0.075	-0.005	-0.012	-0.041	-0.001	-0.046
	TESK2	-0.003	-0.001	0.027	0.017	-0.088	0.018	0.045	0.062
	TIE1	-0.004	-0.008	0.016	-0.009	-0.009	0.035	0.026	0.013
	TNK1	-0.002	-0.016	0.055	-0.016	-0.032	-0.012	0.036	0.013
	TNK2	0.008	-0.153	-0.038	-0.155	0.049	-0.051	0.033	-0.039
	TTK	-0.033	0.001	-0.1	-0.008	-0.032	-0.063	-0.105	-0.024
	TXK	0.069	-0.032	-0.026	-0.024	-0.073	0.012	0.007	-0.042
	TYK2	-0.076	0.005	-0.057	0.07	0.015	-0.05	-0.122	-0.062
	TYRO3	-0.098	-0.039	-0.068	-0.046	-0.034	-0.043	0.016	-0.024
	WEE1	0.13	-0.039	0.105	-0.025	0.09	-0.061	-0.009	0.011
	WEE2	0.069	-0.06	-0.052	-0.035	0.086	-0.014	-0.117	-0.087
	YES1	0	0	0	0	0	0	0	0
	ZAP70	-0.086	-0.023	-0.166	-0.038	-0.033	-0.082	0.139	-0.093
	(c) Difference in average gene expression
	gene	17AAG	AZD6244	Irinotecan	PD0325901	Paclitaxel	RAF265	TAE684	Topotecan
	AATK	0.02	0.01	-0.16	0.21	0.06	-0.11	0.04	0.02
	ABL1	-0.07	-0.02	-0.02	0.18	-0.02	-0.04	-0.07	0.24
	ABL2	0.12	-0.01	-0.05	0.22	0.26	-0.09	0.13	0.41
	ALK	0.1	0.09	0.08	-0.29	0.21	0.08	-0.03	0.17
	AXL	-0.32	-0.43	0.49	1.99	0.62	0.93	0.65	2.06
	BAZ1B	0.08	-0.02	0.1	-0.52	-0.25	0.02	-0.15	-0.22
	BLK	0.16	-0.32	0.33	-0.96	-0.05	0.34	-0.55	-0.04
	BMX	0.04	0.02	-0.18	-0.16	0.14	-0.14	0.02	0.17
	BTK	0.18	0.02	-0.14	-1.25	-0.52	-0.37	-0.65	-0.14
	CLK1	-0.06	-0.04	-0.09	-0.16	-0.6	-0.08	-0.09	-0.1
	CLK2	0.02	0.06	0	-0.75	-0.14	0.06	-0.03	-0.43
	CLK3	0.08	-0.13	-0.07	-0.52	0.07	-0.09	-0.1	0.19
	CLK4	0.02	-0.07	0.15	0.33	-0.14	0.19	0	-0.1
	CSF1R	-0.06	0.02	0.04	0.1	0.08	0.01	-0.09	-0.24
	CSK	-0.07	-0.11	-0.26	-0.56	-0.25	-0.38	-0.4	-0.06
	DDR1	-0.22	-0.05	-0.07	2.46	-0.47	0.11	1.18	-0.94
	DDR2	0.03	-0.27	0.03	-0.63	1.11	-0.15	-0.02	0.84
	DSTYK	0.09	0.02	-0.18	-0.08	0.29	-0.41	0.22	0.06
	DYRK1A	0.04	0.04	0.03	-0.26	0.05	-0.03	-0.08	-0.07
	DYRK1B	0.06	-0.01	0.06	-0.1	0.09	0.04	0.04	-0.06
	DYRK2	0.24	-0.04	-0.2	0.12	0.03	-0.27	0.01	-0.08
	DYRK3	0.15	-0.1	0.01	0.29	0.62	0.01	-0.22	1.02
	DYRK4	0.07	-0.23	0.11	-0.38	-0.04	0.22	-0.09	-0.13
	EGFR	-0.02	-0.1	0.21	0.84	-0.88	0.51	0.48	0.07
	EIF2AK2	0.01	0.12	0.12	0.29	-0.23	0.12	0.21	0.22
	EPHA1	-0.22	0.22	-0.28	0.45	-0.77	0.03	0.21	-1.02
	EPHA10	0.03	0.03	0.01	-0.07	-0.14	0.05	-0.02	-0.06
	EPHA2	-0.65	0.08	-0.15	2.58	-0.36	0.61	0.9	0.73
	EPHA3	-0.09	0.04	-0.26	-0.08	0.31	-0.52	-0.08	0.22
	EPHA4	0.1	-0.25	-0.2	0.83	-0.17	-0.02	0.51	0.63
	EPHA5	0.13	-0.15	0.25	-0.1	0.3	0.08	0.04	0.03
	EPHA6	-0.04	0	0.06	-0.1	-0.05	0.07	0	-0.01
	EPHA7	0.29	0.06	0.12	0.11	0.12	0.2	-0.13	-0.13
	EPHA8	0.07	-0.02	0.03	-0.06	0.04	0.07	0.01	0.04
	EPHB1	0.29	-0.14	0.03	-0.1	0.36	-0.02	0.11	0.32
	EPHB2	-0.05	-0.27	0.19	0.7	0.21	0.33	0.45	0.25
	EPHB3	-0.27	-0.03	-0.24	0.45	0.04	-0.32	0.16	-0.7
	EPHB4	-0.12	0.14	-0.18	0.52	-0.26	0.04	0.29	-0.2
	ERBB2	-0.32	0.07	0.11	0.82	-0.29	0.32	0.38	-2.8
	ERBB3	-0.59	0.28	-1.66	1.49	-1.36	-1.67	0.64	-2.27
	ERBB4	0.22	0.18	0.23	0.01	0.45	0.24	0.1	-0.09
	FER	0.17	0.03	0.01	-0.3	0.31	0.06	0.12	0.6
	FES	-0.04	0.04	-0.16	-0.51	0.25	-0.16	-0.37	0.15
	FGFR1	0.17	-0.25	0.57	0.66	1.23	0.8	0.21	0.95
	FGFR2	0.12	-0.13	0.52	0.03	-0.99	0.55	0.34	-0.23
	FGFR3	0.01	0.06	-0.01	-0.12	-0.41	0.27	0.21	-0.26
	FGFR4	0.02	0	-0.13	0.31	0.1	-0.11	0.1	-0.35
	FGR	0.08	-0.14	0.1	-0.9	0.3	-0.09	-0.41	0.09
	FLG	0.24	0.14	0.23	0.09	0.45	0.36	0.51	0.55
	FLT1	-0.08	-0.16	-0.11	0.07	0.33	-0.22	-0.05	0.18
	FLT3	-0.03	0.07	0.05	0.16	0.22	-0.08	-0.2	0.07
	FLT4	0.05	0	0.06	0.05	0.04	0.07	-0.02	0
	FRK	-0.04	0.02	-0.11	0.45	-0.92	-0.03	0.08	-0.48
	FYN	0.47	-0.13	-0.32	-0.7	0.71	-0.68	-0.11	1.36
	HCK	-0.09	0.04	0.14	-0.91	-0.41	-0.1	-0.4	-0.16
	IGF1R	-0.01	0.1	-0.42	-0.19	0.07	-0.63	0.38	0.05
	INSRR	0.01	-0.02	0.02	-0.04	0.06	0.04	-0.04	-0.02
	ITK	0.19	0.15	0.08	-0.28	0.23	-0.02	-0.24	0.37
	JAK1	0.28	0.09	0.25	0.02	0.1	0.23	0.09	0.03
	JAK2	-0.12	0.11	-0.11	-0.04	-0.26	-0.14	-0.21	0.34
	JAK3	0.03	0.05	0.09	-0.29	-0.01	0.09	-0.1	-0.07
	KDR	-0.04	0	-0.38	0.25	0.23	-0.46	0.08	0.07
	KIT	0.55	0.02	0.05	-0.31	-0.61	-0.12	-0.41	0.61
	LCK	0.07	0.26	-0.04	-0.21	-0.24	0.06	-0.45	-0.06
	LTK	0	0.1	0.03	-0.22	-0.06	0.07	-0.09	-0.11
	LYN	-0.22	-0.15	-0.43	-1.37	-1.67	-0.35	-0.56	0.22
	MAP2K1	-0.01	-0.09	0.05	-0.16	-0.06	0.14	-0.04	0.25
	MAP2K2	-0.08	-0.02	-0.07	-0.31	-0.04	-0.27	-0.02	0.1
	MAP2K3	-0.29	-0.13	-0.32	0.25	-0.24	-0.15	-0.03	0.06
	MAP2K4	0.01	-0.12	0.05	0.25	-0.05	0.17	0.02	0.28
	MAP2K5	0.1	0.1	0.07	-0.5	0.07	-0.02	-0.14	0.22
	MAP2K6	0.19	-0.38	-0.38	-0.12	0.08	-0.63	-0.26	0
	MAP2K7	0.01	0.03	-0.02	-0.28	-0.17	0	-0.07	-0.11
	MATK	0.06	0.18	-0.11	0.07	-0.05	-0.09	-0.13	0.03
	MERTK	-0.12	0.3	-0.08	0.48	-0.67	0.02	0.18	0.11
	MST1R	-0.57	0.08	-0.47	0.98	-1.39	-0.02	0.46	-1.04
	MUSK	0.02	0.04	0	-0.04	0.03	0.04	-0.02	-0.02
	NEK1	0.04	-0.04	0.26	-0.55	0.22	0.25	-0.19	0.32
	NTRK1	0.12	0.05	-0.09	-0.26	-0.25	-0.13	-0.06	0.11
	NTRK2	-0.01	-0.03	-0.01	-0.03	0.05	-0.05	-0.02	0.05
	NTRK3	0.1	-0.08	0.08	-0.4	0.09	0.04	0.01	0.01
	PDGFRA	-0.06	-0.39	0.17	0.73	0.74	0.28	0.21	0.81
	PDGFRB	0.03	-0.12	0.38	0.17	0.47	0.34	0.15	0.35
	PEAK1	0.15	0.02	-0.05	0.21	0.17	-0.09	0.1	0.34
	PTK2	-0.03	0.1	-0.27	1.3	-0.3	0.19	0.61	0.04
	PTK2B	-0.04	0.13	-0.07	-0.78	-0.17	-0.09	-0.2	-0.09
	PTK6	-0.17	0.07	-0.22	0.11	-0.51	0.01	0.21	-0.68
	RET	0.05	-0.01	-0.01	-0.52	0.32	-0.29	0.03	-0.12
	ROR1	0.14	0.08	0.01	0.5	-0.87	0.1	0.59	0.6
	ROR2	-0.12	0.1	0.2	-0.04	0.21	0.18	0.02	0.04
	ROS1	0.1	0.02	0.07	0.05	0.17	0.06	0.07	0.08
	RYK	-0.04	0.05	-0.18	0.83	-0.26	-0.06	0.21	-0.06
	SRC	-0.01	-0.01	-0.08	0.12	0.03	-0.03	0.05	-0.1
	SRMS	-0.02	-0.02	-0.02	-0.03	-0.04	-0.01	0.01	-0.01
	STYK1	-0.3	-0.03	0.13	1.16	-0.87	0.38	0.36	-0.41
	SYK	-0.31	0.04	-0.34	-0.21	-1.7	-0.6	-0.7	-0.66
	TEC	-0.02	0.11	0.09	-0.47	-0.16	0.02	-0.23	-0.13
	TEK	-0.01	0.03	0.02	-0.16	0.09	0.02	0.08	0.06
	TESK1	0	-0.08	0.25	0.32	0.21	0.33	0.12	-0.13
	TESK2	-0.03	0.11	-0.26	-0.51	-0.08	-0.33	-0.1	-0.07
	TIE1	0.15	0.08	-0.13	0.11	0.21	0.09	-0.12	0.24
	TKT	-0.14	-0.15	-0.13	0.16	-0.22	-0.05	0.06	-0.14
	TNK1	-0.12	0.03	-0.07	0.24	-0.59	0.07	0.08	-0.59
	TNK2	-0.05	-0.02	-0.04	0	-0.03	-0.01	-0.03	-0.08
	TTK	0.1	-0.13	0.1	0.46	-0.04	0.15	-0.32	0.27
	TXK	-0.15	0.04	-0.28	0.05	-0.31	-0.15	0.17	-0.16
	TYK2	-0.02	0.06	0.12	-0.22	-0.22	0.12	-0.09	-0.1
	TYRO3	-0.09	-0.22	-0.23	0.28	0.23	-0.25	0.1	0.04
	WEE1	0.05	0.02	0.03	-0.44	-0.26	-0.05	-0.15	-0.4
	YES1	-0.31	0.13	-0.31	2.13	-0.09	-0.03	0.52	0.11
	ZAP70	0.09	0.02	0.23	0.08	0.14	0.21	-0.27	0.25

## Sheet: Table S9
Supplementary Table S9
	Table S9: Difference between frequencies of mutation/variation in drug resistant and sensitive cancer cell lines, for tumor Suppressor proteins
	# Only drugs having at least 20 cell lines as resistant or sensitive are shown.
	(a) Difference in gene mutation
	gene	17AAG	AZD6244	Irinotecan	PD0325901	Paclitaxel	RAF265	TAE684	Topotecan
	AGAP2	0.051	0.032	0.014	0.035	0.033	0.051	0.012	-0.003
	APC	-0.017	-0.079	0.051	-0.042	0.045	0.014	0.024	0.032
	ATM	-0.082	-0.072	0.012	-0.02	0.003	0.009	-0.019	-0.013
	AXIN1	0.002	-0.002	0.03	-0.007	-0.001	0.015	-0.002	-0.004
	BAX	-0.005	0.029	0.009	-0.001	0.004	0.009	0.026	0.005
	BCL10	0.01	-0.002	-0.022	0.007	-0.016	-0.008	0.014	-0.009
	BRCA1	0.025	0.001	-0.003	-0.007	0.06	0.043	0	-0.007
	BRCA2	0.013	0.015	0.025	-0.03	0.026	0.007	0.046	-0.019
	BUB1B	0.015	0.047	-0.017	0.044	-0.015	0.026	0.043	-0.008
	CDC73	0.021	-0.007	0.036	-0.001	0.004	0.031	0.026	0.005
	CDKN2A	-0.019	-0.031	0.055	-0.009	0.024	-0.029	0.005	0.01
	CDKN2B	0.007	0.005	-0.005	0.006	-0.005	0.006	0.005	-0.009
	CDKN2D	-0.006	0.005	0	0.006	-0.005	0.003	0.005	0.009
	CHD5	-0.012	0.011	0.022	-0.018	0.016	0.022	0.044	-0.007
	CHEK2	-0.008	0.014	0.014	-0.021	-0.032	0.012	-0.005	-0.025
	CYLD	-0.008	0.014	-0.028	0.002	-0.015	0.034	0.029	-0.025
	DFNA5	-0.007	0.018	-0.001	0.01	-0.019	-0.024	-0.017	0.005
	DLC1	-0.065	0.009	-0.03	0.005	0.016	-0.007	-0.058	-0.033
	EGFR	-0.038	-0.019	-0.003	0.025	-0.038	-0.003	-0.07	0.043
	EPHB2	-0.035	0.032	-0.036	0.033	0.014	0.046	0.029	-0.061
	EXT1	0.004	0.008	-0.017	-0.006	0.005	0.001	0.007	-0.012
	EXT2	0.012	0.019	0.008	0.019	-0.004	-0.007	0.034	-0.016
	FES	0.021	0.011	0.025	0.01	0.007	0.031	0.026	0.005
	FH	-0.013	0.006	-0.001	0.004	0.009	0.001	-0.012	0.005
	FHIT	-0.011	0.01	0.016	0.012	0.006	0.011	0.01	0.01
	FLCN	0.002	-0.002	0.009	-0.007	-0.001	0.031	0.031	0.014
	FRK	0.01	-0.021	0.036	-0.005	0.017	0.014	0.014	0.009
	ING1	-0.013	0.037	-0.001	0.019	-0.021	-0.05	0.034	0.001
	LATS1	-0.008	0.032	0.018	0.033	-0.003	-0.019	-0.004	0.02
	LATS2	-0.008	0.014	-0.012	0.002	-0.015	0.031	-0.005	-0.025
	MAF	-0.014	0.013	-0.016	0.004	0.02	-0.008	-0.021	-0.013
	MAFB	-0.011	-0.007	-0.016	0.001	-0.011	-0.011	-0.024	-0.008
	MAPKAPK5	-0.01	0.003	-0.012	0.001	-0.005	-0.002	-0.014	-0.026
	MLH1	-0.012	0.009	0.016	-0.006	-0.002	-0.002	0.077	-0.015
	MN1	0.023	0.063	-0.011	0	-0.034	0.03	0.058	-0.006
	MSH2	-0.022	0.042	0.014	0.005	0.005	-0.063	0.041	-0.003
	MUC1	-0.001	0.013	-0.006	0.004	0.003	-0.008	0.012	-0.022
	MUTYH	-0.007	-0.018	0.005	-0.013	-0.002	0.02	-0.017	0.014
	NF1	-0.041	0.08	0.019	0.005	-0.001	-0.025	0.089	0
	NF2	-0.016	0.003	-0.028	-0.012	0.027	-0.026	0.036	-0.03
	NPRL2	-0.002	0.009	0.025	-0.004	-0.01	0.004	0.024	0.019
	PALB2	0.01	0.024	0.024	0.002	-0.009	0.015	0.038	-0.007
	PLK2	0.012	0.037	-0.003	0.019	-0.021	-0.007	0.034	-0.026
	PML	-0.013	-0.036	-0.017	-0.015	0.013	-0.01	-0.033	-0.016
	PMS1	0.002	-0.02	-0.006	0.005	-0.001	0.031	0.031	-0.021
	PMS2	0.006	0.001	0.029	0.018	-0.039	-0.036	0.017	0.016
	PPAPDC1B	-0.003	0.003	0	-0.008	-0.003	0.003	0.002	0.005
	PRKCD	0.004	0.003	-0.017	0.013	-0.005	0.017	-0.014	-0.017
	PRKCI	-0.049	0.027	0.009	-0.018	-0.045	0.039	0.041	0.014
	PTCH1	0.009	-0.001	0.033	0.003	-0.003	-0.038	-0.154	-0.007
	PTEN	-0.006	0.09	0.053	0.062	-0.031	0	0.048	-0.04
	RBL1	0.022	-0.02	0.008	0.003	0.013	0.029	0.048	0.02
	RBL2	-0.025	0.011	-0.007	0.02	-0.048	-0.044	0.01	0.002
	RPS6KA2	-0.006	0.024	-0.017	0.014	-0.009	-0.026	0.005	-0.007
	SIK1	-0.024	-0.02	-0.008	0.005	0.032	-0.029	0.031	-0.012
	SMARCB1	-0.004	-0.002	-0.006	0.007	-0.016	-0.032	0.014	0.001
	STK11	-0.008	0.014	-0.012	0.002	-0.015	-0.055	-0.005	0.001
	SUFU	0.001	0.024	-0.027	0.016	-0.007	0.02	0.022	-0.004
	TET2	-0.018	-0.02	-0.013	-0.009	0.013	0.007	0.015	-0.007
	TP53	0.098	0.19	-0.005	0.193	-0.008	0.14	0.068	0.059
	TP63	0.008	-0.042	-0.019	-0.028	-0.017	0.002	0.06	-0.002
	TP73	-0.005	0.011	0.004	0.022	-0.013	0.009	-0.007	0.023
	TRIM24	0.008	-0.025	-0.002	-0.024	0.007	0.031	0.026	-0.021
	TSC1	-0.024	-0.002	-0.002	0.005	-0.018	-0.01	-0.036	0.014
	TSC2	-0.036	-0.027	0.086	-0.032	0.001	0.032	0.041	0.025
	VHL	0.012	0.013	0.036	0.015	0.003	0.014	0.012	0.023
	WT1	-0.004	0.016	-0.022	0.018	-0.016	-0.027	0.014	0.001
	(b) Difference in gene variation
	gene	17AAG	AZD6244	Irinotecan	PD0325901	Paclitaxel	RAF265	TAE684	Topotecan
	AGAP2	-0.002	0.036	0.007	-0.047	0.128	-0.012	0.043	0.094
	APC	0.041	0.017	0.03	0.008	-0.027	-0.001	0	-0.028
	ATM	0.026	-0.006	0.027	-0.016	0.007	0.027	0.012	-0.014
	AXIN1	-0.079	0.007	-0.108	0.036	-0.101	-0.017	0.009	-0.08
	BAX	-0.001	0.021	0.007	-0.001	0.01	0.02	0.002	0.005
	BCL10	-0.02	-0.026	-0.033	0.014	-0.023	-0.017	-0.01	0.039
	BRCA1	0.018	0.046	-0.063	0.083	0.052	-0.043	0.032	-0.054
	BRCA2	0	0	0	0	0	0	0	0
	BUB1B	-0.036	-0.098	-0.156	-0.051	-0.02	-0.067	-0.073	-0.063
	CDC73	0.024	0.013	0.023	0.011	0.033	0.009	0.045	-0.012
	CDKN2A	-0.01	-0.028	0.064	-0.006	0.038	-0.027	0.007	0.014
	CDKN2B	-0.001	0.013	-0.016	0.015	-0.013	0.014	0.012	-0.014
	CDKN2D	0.083	-0.003	0.058	0.002	0.162	0.064	0.023	0.043
	CHD5	-0.087	-0.061	-0.016	-0.057	0.004	-0.005	-0.054	0.002
	CHEK2	0.004	-0.029	0.007	-0.04	-0.05	-0.017	-0.03	-0.015
	CYLD	-0.012	0.067	0.039	0.056	-0.017	-0.129	-0.009	-0.027
	DFNA5	-0.099	-0.042	0.013	0.038	-0.038	0.098	-0.085	0.083
	DLC1	0.003	-0.003	0.005	-0.003	0.003	-0.003	-0.002	0.004
	EGFR	-0.01	-0.003	0.005	-0.003	0.003	-0.003	-0.002	0.004
	EPHB2	0.009	0.01	-0.005	0.002	0.008	0.013	0.026	0.013
	EXT1	-0.008	-0.055	-0.041	-0.084	-0.051	-0.019	-0.029	0.024
	EXT2	0.004	0.007	-0.029	0.029	0.01	-0.008	0.104	-0.049
	FES	-0.005	-0.055	0.047	-0.029	-0.011	0.008	0.051	0.021
	FH	0.047	-0.026	0.011	-0.005	-0.036	0.04	0.023	0.039
	FHIT	0.012	-0.102	0.101	-0.085	-0.062	-0.106	-0.037	0.062
	FLCN	0.043	0.014	0.001	0.032	0.015	0.067	0.062	0.028
	FRK	0.059	-0.024	0.045	0.061	-0.128	0.05	-0.118	0.01
	ING1	0.076	-0.124	0.049	-0.106	-0.072	0.015	0.124	0.078
	LATS1	-0.112	-0.13	0.09	-0.108	-0.08	-0.016	-0.048	0.033
	LATS2	-0.061	0.024	-0.047	-0.007	-0.03	-0.001	-0.045	-0.015
	MAF	-0.017	0.016	-0.006	0.007	0.034	-0.005	-0.019	-0.009
	MAFB	-0.014	-0.005	-0.016	0.004	-0.013	-0.008	-0.021	-0.004
	MAPKAPK5	0.023	0.016	0.031	0.033	-0.04	0.062	0.048	-0.016
	MLH1	-0.079	-0.015	0.004	-0.078	-0.116	0.04	0.165	-0.096
	MN1	0.038	0.028	0.001	-0.045	0.008	0.03	0.073	0.026
	MSH2	0.011	-0.04	0.028	-0.034	-0.029	-0.009	0.064	0.043
	MUC1	-0.005	0.036	-0.002	0.016	-0.076	0.139	0.069	-0.058
	MUTYH	-0.012	-0.067	0.033	0.006	-0.043	0.086	0.037	0.022
	NF1	-0.004	-0.008	0.005	-0.009	-0.009	-0.008	0.026	-0.005
	NF2	-0.021	-0.018	-0.015	-0.006	0.045	-0.013	0.05	-0.03
	NPRL2	-0.003	0.013	0.038	-0.012	-0.017	0.001	0.012	0.041
	PALB2	-0.1	-0.109	0.002	-0.058	-0.031	0.033	0.077	0.029
	PLK2	0.088	0.1	-0.005	0.051	-0.114	0.045	-0.099	-0.018
	PML	-0.001	-0.081	-0.104	-0.003	-0.01	-0.076	-0.051	-0.095
	PMS1	-0.039	-0.001	-0.043	0.031	0.009	-0.009	0.064	-0.038
	PMS2	-0.04	0.007	-0.013	0.026	0.014	-0.028	-0.01	-0.018
	PPAPDC1B	0.001	0.01	0.005	0.001	0.006	0.008	0.01	0.009
	PRKCD	0.004	-0.016	0.027	-0.018	-0.034	0.005	0.052	0.009
	PRKCI	0.061	-0.037	-0.045	-0.011	0.007	0.049	-0.142	-0.038
	PTCH1	-0.022	0.017	-0.054	-0.017	0.001	-0.041	-0.18	0.007
	PTEN	0.007	0.081	0.079	0.06	-0.007	0.007	0.056	-0.023
	RBL1	0.069	-0.012	0.007	-0.017	0.001	0.024	0.105	-0.007
	RBL2	-0.103	-0.005	-0.034	-0.021	-0.055	-0.108	0	-0.048
	RPS6KA2	0	0	0	0	0	0	0	0
	SIK1	0.022	-0.037	0.064	-0.01	-0.062	0.065	0.023	0.041
	SMARCB1	-0.017	0.079	0.058	0.008	0.042	-0.157	0.054	-0.045
	STK11	-0.018	0.034	-0.04	-0.02	-0.003	-0.041	-0.019	0.001
	SUFU	-0.06	0.143	0.035	0.056	-0.099	0.09	0.144	0.021
	TET2	0.062	0.067	-0.001	0.089	0.012	0.084	0.024	-0.022
	TP53	0.109	0.162	0.037	0.172	-0.028	0.012	0.105	0.052
	TP63	0.007	-0.039	-0.034	-0.046	-0.043	-0.02	0.044	-0.01
	TP73	-0.044	-0.02	-0.031	0.006	-0.02	-0.032	-0.016	-0.016
	TRIM24	0.021	0.001	0.043	0.004	0.031	0.003	-0.004	0.018
	TSC1	-0.059	-0.011	0.035	-0.004	-0.107	-0.152	-0.152	0.007
	TSC2	0.029	0.019	-0.039	-0.019	-0.081	0.004	-0.042	-0.026
	TUSC2	-0.003	0.003	0	0.003	-0.003	0.003	0.002	0.004
	VHL	0.037	0.026	0.07	0.03	-0.01	0.006	0.024	0.036
	WT1	0.083	0.009	0.222	0.044	0.089	0.122	0.068	0.057
	XRN1	0	0	0	0	0	0	0	0
	(c) Difference in average gene expression
	gene	17AAG	AZD6244	Irinotecan	PD0325901	Paclitaxel	RAF265	TAE684	Topotecan
	AGAP2	0.04	0.01	0.04	-0.21	0.03	0.03	-0.11	-0.04
	AIM2	-0.43	-0.09	0.11	-1.04	-0.98	-0.03	-0.43	-0.2
	APC	0.02	-0.03	-0.06	-0.03	0.07	-0.1	-0.1	0.17
	ARHGAP20	0.02	0.04	0.07	-0.11	-0.14	0.04	0.07	0.1
	ARHGAP35	-0.12	-0.14	0.09	0.24	-0.29	0.16	0.03	-0.36
	ATM	-0.04	0.02	-0.14	-0.66	-0.19	-0.41	-0.34	0.46
	AXIN1	-0.01	0.01	-0.05	-0.21	-0.15	-0.07	-0.02	-0.32
	BANP	0.07	-0.14	0.19	-0.15	0.13	0.22	-0.09	0.02
	BAX	-0.17	-0.09	-0.16	-0.19	0.42	-0.21	-0.16	-0.04
	BCL10	-0.07	-0.09	0.03	0.48	-0.41	0.17	0.13	-0.12
	BIN1	-0.23	-0.21	0	1	-0.06	0.25	0.38	1.23
	BRCA1	0.08	-0.08	-0.07	-0.24	-0.29	-0.12	-0.37	0.04
	BRCA2	0.02	-0.03	-0.06	0.08	-0.45	-0.23	-0.53	0.02
	BRD7	0.07	-0.08	0.08	0.03	0.09	-0.03	-0.12	-0.21
	BRMS1	-0.03	-0.03	-0.02	0.3	0.06	-0.03	-0.08	0.01
	BUB1B	0.04	-0.15	0.11	-0.19	-0.16	0.1	-0.44	0.15
	C10orf90	0.01	-0.07	-0.57	-0.08	0.18	-0.79	0.12	0.19
	CADM1	0.75	0.04	0.52	-1.61	0.84	-0.32	0.57	0.23
	CADM4	-0.02	-0.14	-0.08	0.43	0.14	-0.08	0.2	0.07
	CDC73	-0.02	0.13	-0.02	-0.14	-0.02	-0.1	-0.07	-0.19
	CDK2AP1	-0.05	0	-0.12	1.39	0.48	-0.05	0.19	0.21
	CDKN1C	0.16	0.09	-0.23	0.31	0.32	-0.22	0.33	0.55
	CDKN2A	0.09	0.35	0.63	-0.17	-0.05	0.55	-0.12	0.35
	CDKN2B	0	0.07	0.17	0.38	-0.2	0.21	0.55	0.28
	CDKN2D	0.04	-0.04	0.18	-0.23	0.54	0.07	-0.12	0.36
	CDS1	-0.4	0.13	0.02	1.28	-1.28	0.34	0.56	-1.6
	CHD5	0.07	0.03	0.09	-0.03	-0.07	0.09	-0.01	0.02
	CREBL2	-0.13	-0.16	-0.18	0.05	0.22	-0.37	0.07	0.14
	CTCF	0.02	-0.03	0.05	-0.28	-0.07	0.01	-0.34	-0.11
	CYLD	-0.02	-0.1	0.3	-0.49	0.18	0.21	-0.01	0.17
	DAB2	0.18	-0.15	-0.21	1.47	1.18	-0.7	0.43	1.35
	DAB2IP	-0.1	0.02	-0.17	0.28	-0.35	-0.14	0.11	-0.29
	DCC	0.05	0	0.14	-0.83	0.17	0.15	-0.18	-0.02
	DFNA5	0.32	-0.59	0.28	0.8	1.6	0.12	0.07	2.24
	DIS3L2	-0.05	0.04	-0.1	-0.16	0.05	-0.12	-0.14	-0.06
	DLC1	0.04	0.11	-0.23	0.49	0.39	-0.06	0.24	1
	DLEC1	-0.02	0.02	-0.01	-0.08	0.04	0.01	-0.04	-0.04
	DLEU1	0	-0.22	-0.24	-0.2	0.16	-0.41	-0.33	-0.02
	DMBT1	-0.08	-0.14	-0.08	-0.24	0	0.01	-0.03	0.06
	DMP1	0.01	0.02	0.01	-0.05	0.02	0.04	-0.02	0
	DMTF1	0.16	-0.1	0.08	-0.33	-0.03	0.11	0.1	0.22
	DMTN	0.05	0.01	-0.2	-0.1	-0.13	-0.18	0.14	-0.08
	EFNA1	-0.42	0	0.08	2.07	-0.5	0.4	0.86	-1.27
	EGFR	-0.02	-0.1	0.21	0.84	-0.88	0.51	0.48	0.07
	EPB41L3	0.46	0.32	-0.74	-0.16	0.68	-1.24	-0.22	1.02
	EPHB2	-0.05	-0.27	0.19	0.7	0.21	0.33	0.45	0.25
	ERRFI1	-0.6	0.03	-0.31	2.8	0.07	0.39	1.05	0.82
	EXT1	-0.06	-0.01	0.33	0.96	0.07	0.69	0.83	0.53
	EXT2	-0.06	-0.03	0.01	0.69	0.49	0	0.27	0.39
	FAM120A	-0.25	-0.06	-0.1	0.11	-0.44	-0.11	-0.06	-0.25
	FES	-0.04	0.04	-0.16	-0.51	0.25	-0.16	-0.37	0.15
	FEZ1	-0.15	-0.32	0.2	-0.14	0.79	-0.14	-0.01	0.55
	FH	-0.01	-0.08	0.06	-0.18	0.24	-0.14	-0.22	-0.18
	FHIT	0.1	0.06	-0.14	-1.51	-0.07	-0.1	-0.14	-0.72
	FLCN	0.1	-0.04	0.09	-0.11	0.06	0.08	0.12	0.26
	FRK	-0.04	0.02	-0.11	0.45	-0.92	-0.03	0.08	-0.48
	HIC1	-0.01	0.05	0.05	-0.12	0.13	0.1	-0.08	0.02
	HPGD	-0.44	0.43	-1.1	-0.07	-2.76	-0.67	0.51	-1.2
	HTATIP2	-0.15	-0.09	-0.37	0.29	-0.47	-0.64	-0.11	-0.39
	ING1	-0.05	-0.07	0	0.06	0.07	-0.06	-0.19	-0.11
	ING4	0.17	0.02	0.13	-0.29	-0.04	0.07	0.11	0.09
	IRF1	-0.15	-0.1	0.23	0.11	-0.1	0.43	0.07	0.06
	KANK1	-0.11	-0.01	-0.5	-0.19	-0.68	-0.76	0.36	-0.35
	KCTD11	-0.14	-0.1	0.26	0.56	-0.23	0.4	0.35	-0.32
	KLK10	-0.11	0	-0.29	0.41	-0.77	-0.2	0.34	-0.3
	LATS1	0	-0.05	-0.01	0.01	0.12	-0.01	-0.05	0.01
	LATS2	-0.26	-0.04	-0.21	2.17	0.72	-0.02	0.37	0.58
	LGR6	-0.22	0.14	-0.2	0.13	-0.54	-0.09	0.12	0.04
	LIMD1	-0.13	0.13	-0.25	-0.53	0.1	-0.32	-0.1	-0.23
	LIN9	0.02	0	0.03	-0.04	-0.1	-0.01	-0.35	-0.05
	LZTS1	0.09	0	-0.04	-0.12	0.16	-0.1	-0.03	0.13
	MAF	0.08	0.1	-0.11	-0.97	0.38	-0.34	-0.07	0.37
	MAFB	0.16	0.01	0.18	0.1	0.58	0.26	0.13	0.04
	MAPKAPK5	0.01	0.02	-0.03	-0.18	0.2	-0.05	-0.18	-0.25
	MCC	0.17	-0.25	-0.3	-1	-0.14	-0.29	0.45	0.46
	MCTS1	0.05	-0.01	0.04	-0.11	-0.02	-0.03	-0.09	-0.15
	MFHAS1	0.22	0.03	0.02	0.2	-0.36	0.01	0.16	0.29
	MLH1	0.35	-0.15	0.23	-0.43	-0.06	0.02	0.08	-0.11
	MN1	0.19	-0.26	0.55	0.61	0.09	0.62	0.22	0.92
	MSH2	0.16	-0.03	0.09	-0.17	0.01	0.14	-0.39	0.05
	MTSS1	0.07	0.16	-0.15	-0.32	0.03	-0.11	0.07	-0.08
	MTUS1	-0.06	0.02	-0.73	0.19	-0.47	-0.98	0.34	-0.86
	MUC1	-0.62	0.44	-0.09	0.71	-2.36	0.32	0.97	-1.43
	MUTYH	0.12	0.04	0.02	-0.25	-0.01	0.11	-0.18	0.09
	NAT6	-0.1	-0.02	-0.12	-0.29	-0.01	-0.13	-0.08	0
	NDRG2	0.03	0.07	-0.36	0.11	-0.29	-0.56	0	-0.71
	NEURL1	0.02	0.03	0.04	-0.06	0.1	0.08	0.02	0.1
	NF1	-0.06	0.07	0.02	0.27	-0.13	0.01	-0.06	0.03
	NF2	-0.11	-0.11	0.08	0.29	0.04	0.04	0.11	0.25
	NKX3-1	0	-0.01	0.04	0.04	0.31	0.16	0.03	0.13
	NPRL2	0.01	-0.04	0.01	-0.57	0.03	0.04	-0.14	0.07
	PAF1	0.11	0.01	0.24	0.05	-0.02	0.31	-0.06	0.12
	PALB2	0.14	0.08	-0.01	-0.07	-0.34	-0.03	-0.11	-0.18
	PBRM1	0.04	-0.04	-0.02	-0.53	-0.05	-0.12	-0.37	0.26
	PDCD4	-0.02	0.17	-0.06	-0.91	-0.67	-0.25	-0.13	-0.49
	PHLDA3	-0.25	-0.09	-0.42	0.43	0.2	-0.18	0.5	-0.55
	PHLPP1	-0.13	0.11	-0.32	0.16	-0.63	-0.32	-0.32	-0.45
	PHLPP2	0.07	0.02	0.27	0.33	0.13	0.34	-0.15	-0.05
	PINX1	0.06	-0.1	-0.12	-0.41	0.36	-0.13	-0.4	0.03
	PLEKHG2	0.1	0	0.19	0.14	0.18	0.22	0.03	0.28
	PLEKHO1	0.31	-0.36	0.49	-0.27	1.44	0.25	-0.19	1.03
	PLK2	-0.66	0.17	-0.26	3.06	0.12	0.12	1.5	0.8
	PML	0.01	-0.01	0.04	0	-0.15	0	0.01	0.31
	PNN	0.07	0.01	-0.05	0.22	-0.31	0.14	-0.23	-0.29
	PPAPDC1B	-0.14	0.15	0	-0.06	0.35	0.12	0.14	-0.12
	PRKCD	-0.48	0.06	-0.63	0.09	-0.59	-0.84	0.14	-1.22
	PRKCDBP	-0.55	-0.03	-0.53	1.62	0.06	-0.56	0.36	1.74
	PRKCI	0.01	0.08	0.23	0.21	-0.44	0.35	0.11	-0.19
	PRR5	-0.01	-0.06	-0.39	-0.09	-0.09	-0.37	-0.08	-0.79
	PTCH1	0.1	-0.12	0.09	-0.61	0.14	-0.01	-0.08	0.08
	PTEN	-0.03	0.14	0.01	-0.92	-0.69	-0.1	-0.52	-0.33
	PYCARD	-1	0.19	-0.99	-0.58	-1.16	-1.53	-0.58	-0.19
	PYHIN1	0.05	-0.07	0.2	-0.75	-0.45	0.17	-0.31	-0.3
	RAP1A	-0.09	-0.18	-0.01	0.1	-0.15	0.08	-0.13	0.22
	RASL10A	-0.02	0.03	0.07	0	0.2	0.15	-0.1	-0.03
	RASSF1	-0.01	-0.04	0.12	-0.23	0.19	0.12	-0.16	0.34
	RASSF2	0.44	-0.18	0.34	-1.06	-1.07	-0.04	-0.38	0.24
	RASSF4	-0.08	0.01	-0.02	-0.63	0.51	-0.22	0.06	0.74
	RASSF5	-0.11	0.28	0	-1.87	-0.71	-0.05	-0.57	-0.15
	RB1CC1	0.09	0.06	-0.03	-0.13	0.26	0.03	0.13	0.24
	RBL1	0	-0.07	-0.02	-0.22	0.19	-0.08	-0.27	0.03
	RBL2	0.02	-0.04	0.06	-0.19	-0.21	-0.04	-0.07	-0.14
	RBMX	0.1	-0.08	0	-0.26	0.02	-0.04	-0.34	0.11
	RECK	0.33	-0.21	0.5	-0.49	1.14	0.24	-0.28	1.36
	REN	-0.1	0.17	-0.11	0.17	0.11	-0.03	0.02	-0.17
	RHOB	0.05	-0.08	0.07	-0.56	0.05	0.2	0.3	-0.72
	RPS6KA2	-0.06	0.02	-0.19	-0.07	-0.4	-0.19	0.2	0.2
	SASH1	-0.25	-0.02	-0.57	1.59	0.47	-0.63	0.61	0.13
	SIK1	-0.24	0.16	0.02	-0.35	-0.36	0.27	0.1	0.01
	SIRT4	0.09	-0.05	0.23	-0.17	0.16	0.25	-0.05	0.19
	SLC5A8	0.02	0.02	0	-0.05	0	0.07	-0.06	-0.02
	SMARCB1	0.06	0.08	0.03	-0.27	-0.09	0.01	-0.17	-0.11
	ST20	0.02	0.05	-0.01	-0.08	-0.12	-0.07	-0.01	0.01
	STARD13	-0.25	-0.2	-0.2	1.09	0.13	-0.19	0.29	0.35
	STK11	-0.06	0.01	0.01	-0.17	-0.19	0	-0.07	0.04
	SUFU	0.04	0.02	-0.05	-0.1	0.01	-0.03	0.03	0.07
	TBRG1	-0.12	0.01	-0.15	-0.11	0.09	-0.11	-0.11	0.1
	TCHP	-0.06	-0.01	-0.04	-0.12	0.22	0	-0.31	0.09
	TEP1	-0.38	0.04	-0.2	0.14	-0.56	-0.25	-0.02	-0.63
	TET2	-0.18	-0.01	0	-0.08	-0.11	0.04	-0.11	-0.31
	TMEM127	-0.12	-0.03	0.11	0.3	-0.13	0.06	0.27	-0.23
	TP53	-0.12	-0.21	0.13	0.1	-1.28	-0.01	-0.04	-0.6
	TP63	0.04	-0.02	0.03	-0.1	-0.32	0.02	-0.03	-0.12
	TP73	-0.01	-0.03	0.03	-0.13	-0.04	0.03	-0.03	-0.04
	TRIM24	0.23	-0.05	-0.1	-0.23	0.22	-0.32	-0.04	-0.18
	TSC2	0.09	-0.02	0.14	-0.22	-0.21	0.11	0.21	-0.28
	TUSC2	0.07	-0.05	-0.04	-0.11	0.15	0.09	-0.07	-0.2
	TXNIP	0.18	0.25	-0.24	-1.23	-0.61	-0.46	0.64	-0.91
	UFL1	-0.01	-0.02	0	-0.26	-0.23	-0.14	-0.16	-0.2
	VHL	-0.03	-0.02	0.13	-0.31	0.07	0.13	-0.29	-0.24
	VWA5A	-0.01	-0.18	-0.09	0.4	-0.21	-0.12	0.17	0.38
	WT1	-0.07	0.42	-0.15	0.5	0.69	-0.26	-0.04	0.5
	WWOX	0.06	0.05	0.13	-0.12	-0.15	0.13	-0.18	-0.32
	XAF1	-0.05	0.31	0.47	0.59	-0.15	0.32	-0.09	0.77
	XRN1	0.02	0.04	0.07	-0.44	-0.11	-0.03	-0.09	-0.02
	ZBTB7C	-0.12	0.07	-0.15	0.07	-0.15	-0.14	0.07	-0.49
	ZDHHC17	0.23	0.04	0.07	-0.01	-0.01	0.08	-0.08	0.25
	ZMYND11	-0.04	0.09	0.09	0.4	0.45	0.11	0.09	-0.1

[truncated: 8 more sheets: Table S10, Table S11, Table S12, Table S13, Table S14, Table S15, Table S16, Table S17]
